# Supplementary material for: {2-[(2-Acetyl­hydrazin-1-yl­idene)methyl-κ2 N 1,O]-6-methoxy­phenolato-κO 1}(nitrato-κO)copper(II) monohydrate
Source: Acta Crystallogr Sect E Struct Rep Online. 2010 Jan 9;66(Pt 2):m136. doi: 10.1107/S1600536810000632 (PMC2979759; doi:10.1107/S1600536810000632)
Supplement: Supplementary file 1 [file e-66-0m136-sup1.cif]

##############################################################################
###                                                                        ###
###        Electronic paper (Acta Crystallographica Section E)             ###
###                                                                        ###
##############################################################################
#                                                                            #
# This CIF contains the data in a paper accepted for publication in Acta     #
# Crystallographica Section E. It conforms to the requirements of Notes      #
# for Authors for Section E, and has been peer reviewed under the auspices   #
# of the IUCr Commission on Journals.                                        #
#                                                                            #
# Full details of the Crystallographic Information File format               #
# are given in the paper "The Crystallographic Information File (CIF):       #
# a New Standard Archive File for Crystallography" by S. R. Hall, F. H.      #
# Allen and I. D. Brown [Acta Cryst. (1991), A47, 655-685].                  #
#                                                                            #
# The current version of the core CIF dictionary is obtainable from          #
# ftp://ftp.iucr.org/pub/cif_core.dic. The current version number is 2.4.    #
#                                                                            #
# Software is freely available for graphical display of the structure(s) in  #
# this CIF.  For information consult the CIF home page http://www.iucr.org/  #
# cif/home.html                                                              #
#                                                                            #
# This file may be used for bona fide research purposes within the           #
# scientific community so long as proper attribution is given to the journal # 
# article from which it was obtained.                                        #
#                                                                            #
##############################################################################
                                             
data_I
_audit_creation_method     SHELXL97
_chemical_name_systematic
;
{2-[(2-Acetylhydrazin-1-ylidene)methyl-\k^2^<i>N</i>^1^,<i>O</i>]-
6-methoxyphenolato-\k<i>O</i>^1^}(nitrato-\k<i>O</i>)copper(II) monohydrate
;
_chemical_name_common     ?
_chemical_formula_moiety     'C10 H11 Cu N3 O6 , H2 O'
_chemical_formula_sum     'C10 H13 Cu N3 O7'
_chemical_formula_iupac     '[Cu (C10 H11 N2 O3) (N O3)] , H2 O'
_chemical_formula_weight     350.77
_chemical_melting_point     469
_symmetry_cell_setting     monoclinic
_symmetry_space_group_name_H-M     'P 21/c'
_symmetry_space_group_name_Hall     '-P 2ybc'
loop_
    _symmetry_equiv_pos_as_xyz
    'x, y, z'
    '-x, y+1/2, -z+1/2'
    '-x, -y, -z'
    'x, -y-1/2, z-1/2'
_cell_length_a     9.274(2)
_cell_length_b     10.455(4)
_cell_length_c     13.726(4)
_cell_angle_alpha     90.00
_cell_angle_beta     95.16(5)
_cell_angle_gamma     90.00
_cell_volume     1325.5(7)
_cell_formula_units_Z     4
_cell_measurement_reflns_used     12725
_cell_measurement_theta_min     0.998
_cell_measurement_theta_max     27.485
_cell_measurement_temperature     293(2)
_exptl_crystal_description     prism
_exptl_crystal_colour     green
_exptl_crystal_size_max     0.40
_exptl_crystal_size_mid     0.28
_exptl_crystal_size_min     0.20
_exptl_crystal_density_diffrn     1.758
_exptl_crystal_density_meas     ?
_exptl_crystal_density_method     'not measured'
_exptl_crystal_F_000     716
_exptl_absorpt_coefficient_mu     1.687
_exptl_absorpt_correction_type     multi-scan
_exptl_absorpt_process_details     '(DENZO/SCALEPACK; Otwinowski & Minor, 1997)'
_exptl_absorpt_correction_T_min     0.56
_exptl_absorpt_correction_T_max     0.72
_diffrn_ambient_temperature     293(2)
_diffrn_radiation_type     MoK\a
_diffrn_radiation_wavelength     0.71070
_diffrn_radiation_source     'fine-focus sealed tube'
_diffrn_radiation_monochromator     graphite
_diffrn_measurement_device_type     'Nonius KappaCCD'
_diffrn_measurement_method     '\f and \w scans'
_diffrn_detector_area_resol_mean     ?
_diffrn_reflns_number     5500
_diffrn_reflns_av_R_equivalents     0.0207
_diffrn_reflns_av_sigmaI/netI     0.0297
_diffrn_reflns_theta_min     2.45
_diffrn_reflns_theta_max     27.52
_diffrn_reflns_theta_full     27.52
_diffrn_measured_fraction_theta_max     0.997
_diffrn_measured_fraction_theta_full     0.997
_diffrn_reflns_limit_h_min     -12
_diffrn_reflns_limit_h_max     12
_diffrn_reflns_limit_k_min     -13
_diffrn_reflns_limit_k_max     12
_diffrn_reflns_limit_l_min     -17
_diffrn_reflns_limit_l_max     17
_diffrn_standards_number     ?
_diffrn_standards_interval_count     ?
_diffrn_standards_interval_time     ?
_diffrn_standards_decay_%     ?
_reflns_number_total     3046
_reflns_number_gt     2493
_reflns_threshold_expression     I>2\s(I)
_refine_ls_structure_factor_coef     Fsqd
_refine_ls_matrix_type     full
_refine_ls_R_factor_all     0.0448
_refine_ls_R_factor_gt     0.0330
_refine_ls_wR_factor_gt     0.0845
_refine_ls_wR_factor_ref     0.0897
_refine_ls_goodness_of_fit_ref     1.053
_refine_ls_restrained_S_all     1.053
_refine_ls_number_reflns     3046
_refine_ls_number_parameters     192
_refine_ls_number_restraints     0
_refine_ls_hydrogen_treatment     constr
_refine_ls_weighting_scheme     calc
_refine_ls_weighting_details
       'calc w = 1/[\s^2^(Fo^2^)+(0.0515P)^2^+0.2512P] where P=(Fo^2^+2Fc^2^)/3'
_atom_sites_solution_hydrogens     geom
_atom_sites_solution_primary     direct
_atom_sites_solution_secondary     difmap
_refine_ls_shift/su_max     0.001
_refine_ls_shift/su_mean     0.000
_refine_diff_density_max     0.327
_refine_diff_density_min     -0.443
_refine_ls_extinction_method     none
_refine_ls_extinction_coef     ?
loop_
    _atom_type_symbol
    _atom_type_description
    _atom_type_scat_dispersion_real
    _atom_type_scat_dispersion_imag
    _atom_type_scat_source
    'C' 'C' 0.0033 0.0016
                         'International Tables Vol C Tables 4.2.6.8 and 6.1.1.4'
    'H' 'H' 0.0000 0.0000
                         'International Tables Vol C Tables 4.2.6.8 and 6.1.1.4'
    'Cu' 'Cu' 0.3201 1.2651
                         'International Tables Vol C Tables 4.2.6.8 and 6.1.1.4'
    'N' 'N' 0.0061 0.0033
                         'International Tables Vol C Tables 4.2.6.8 and 6.1.1.4'
    'O' 'O' 0.0106 0.0060
                         'International Tables Vol C Tables 4.2.6.8 and 6.1.1.4'
_computing_data_collection     'COLLECT (Nonius, 1998)'
_computing_cell_refinement     'DENZO/SCALEPACK (Otwinowski & Minor, 1997)'
_computing_data_reduction     'DENZO/SCALEPACK (Otwinowski & Minor, 1997)'
_computing_structure_solution     'SHELXS97 (Sheldrick, 2008)'
_computing_structure_refinement     'SHELXL97 (Sheldrick, 2008)'
_computing_molecular_graphics     'PLATON (Spek, 2009)'
_computing_publication_material     'SHELXL97 (Sheldrick, 2008)'
loop_
    _atom_site_type_symbol
    _atom_site_label
    _atom_site_fract_x
    _atom_site_fract_y
    _atom_site_fract_z
    _atom_site_U_iso_or_equiv
    _atom_site_adp_type
    _atom_site_calc_flag
    _atom_site_refinement_flags
    _atom_site_occupancy
    _atom_site_disorder_assembly
    _atom_site_disorder_group
    Cu Cu1 0.09934(3) 0.23847(2) 0.104081(19) 0.03448(11) Uani d . 1 . .
    O O1 0.20916(16) 0.08774(13) 0.10007(12) 0.0391(3) Uani d . 1 . .
    O O2 0.39441(16) -0.09065(15) 0.07532(13) 0.0489(4) Uani d . 1 . .
    O O3 -0.02563(16) 0.38826(14) 0.12039(12) 0.0417(4) Uani d . 1 . .
    O O4 0.25659(17) 0.34556(16) 0.06197(12) 0.0464(4) Uani d . 1 . .
    O O5 0.40681(19) 0.48337(19) 0.13003(19) 0.0784(7) Uani d . 1 . .
    O O6 0.2791(2) 0.3648(2) 0.21931(14) 0.0662(5) Uani d . 1 . .
    O O7 -0.45344(19) 0.13264(18) 0.18452(13) 0.0589(5) Uani d . 1 . .
    H H1O -0.5371 0.1148 0.1455 0.071 Uiso d R 1 . .
    H H2O -0.4318 0.0772 0.2358 0.071 Uiso d R 1 . .
    N N1 -0.07247(18) 0.14998(17) 0.13266(12) 0.0321(4) Uani d . 1 . .
    N N2 -0.1848(2) 0.23436(17) 0.14647(14) 0.0362(4) Uani d . 1 . .
    H H2N -0.2694 0.2092 0.1591 0.043 Uiso calc R 1 . .
    N N3 0.31622(19) 0.39954(18) 0.13960(18) 0.0477(5) Uani d . 1 . .
    C C1 0.1588(2) -0.02931(19) 0.10347(14) 0.0323(4) Uani d . 1 . .
    C C2 0.0145(2) -0.0638(2) 0.11923(14) 0.0336(4) Uani d . 1 . .
    C C3 -0.0258(3) -0.1947(2) 0.11989(16) 0.0404(5) Uani d . 1 . .
    H H3 -0.1210 -0.2163 0.1288 0.048 Uiso calc R 1 . .
    C C4 0.0720(3) -0.2894(2) 0.10779(16) 0.0435(5) Uani d . 1 . .
    H H4 0.0438 -0.3747 0.1087 0.052 Uiso calc R 1 . .
    C C5 0.2160(3) -0.2570(2) 0.09391(17) 0.0405(5) Uani d . 1 . .
    H H5 0.2833 -0.3214 0.0865 0.049 Uiso calc R 1 . .
    C C6 0.2581(2) -0.1313(2) 0.09123(15) 0.0351(4) Uani d . 1 . .
    C C7 -0.0955(2) 0.0287(2) 0.13384(15) 0.0360(5) Uani d . 1 . .
    H H7 -0.1876 -0.0002 0.1447 0.043 Uiso calc R 1 . .
    C C8 0.5026(3) -0.1853(3) 0.0650(2) 0.0549(6) Uani d . 1 . .
    H H8A 0.5203 -0.2318 0.1251 0.082 Uiso calc R 1 . .
    H H8B 0.5904 -0.1446 0.0494 0.082 Uiso calc R 1 . .
    H H8C 0.4699 -0.2432 0.0134 0.082 Uiso calc R 1 . .
    C C9 -0.1505(2) 0.3575(2) 0.13847(15) 0.0371(5) Uani d . 1 . .
    C C10 -0.2645(3) 0.4550(2) 0.14953(19) 0.0504(6) Uani d . 1 . .
    H H10A -0.2274 0.5200 0.1944 0.076 Uiso calc R 1 . .
    H H10B -0.3470 0.4149 0.1742 0.076 Uiso calc R 1 . .
    H H10C -0.2929 0.4931 0.0871 0.076 Uiso calc R 1 . .
loop_
    _atom_site_aniso_label
    _atom_site_aniso_U_11
    _atom_site_aniso_U_22
    _atom_site_aniso_U_33
    _atom_site_aniso_U_12
    _atom_site_aniso_U_13
    _atom_site_aniso_U_23
    Cu1 0.03077(17) 0.02852(15) 0.04481(18) -0.00120(9) 0.00701(11) -0.00130(10)
    O1 0.0317(8) 0.0291(7) 0.0572(9) -0.0018(6) 0.0082(7) -0.0017(6)
    O2 0.0358(9) 0.0386(9) 0.0730(11) 0.0047(7) 0.0088(8) -0.0013(8)
    O3 0.0378(8) 0.0344(8) 0.0534(9) 0.0008(6) 0.0068(7) -0.0025(7)
    O4 0.0435(9) 0.0413(9) 0.0556(10) -0.0083(7) 0.0114(7) -0.0026(7)
    O5 0.0368(10) 0.0432(11) 0.154(2) -0.0105(8) 0.0007(12) -0.0053(12)
    O6 0.0606(12) 0.0783(14) 0.0591(12) 0.0034(10) 0.0021(10) -0.0132(10)
    O7 0.0467(10) 0.0621(12) 0.0672(12) -0.0145(8) 0.0010(9) 0.0066(9)
    N1 0.0288(8) 0.0329(9) 0.0349(9) 0.0014(7) 0.0042(7) -0.0006(7)
    N2 0.0283(9) 0.0406(10) 0.0404(10) 0.0032(7) 0.0065(8) -0.0008(7)
    N3 0.0280(9) 0.0326(10) 0.0819(16) 0.0059(8) 0.0016(10) -0.0071(10)
    C1 0.0359(11) 0.0303(10) 0.0300(10) -0.0017(8) -0.0009(8) 0.0011(8)
    C2 0.0366(11) 0.0336(10) 0.0304(10) -0.0023(8) 0.0030(8) 0.0009(8)
    C3 0.0422(13) 0.0352(12) 0.0439(12) -0.0087(9) 0.0051(10) 0.0011(10)
    C4 0.0575(15) 0.0283(10) 0.0442(12) -0.0059(10) 0.0011(11) 0.0021(9)
    C5 0.0499(14) 0.0320(11) 0.0386(12) 0.0059(9) -0.0008(10) 0.0000(8)
    C6 0.0358(11) 0.0354(11) 0.0335(10) 0.0018(9) 0.0011(8) -0.0005(8)
    C7 0.0315(11) 0.0403(12) 0.0364(11) -0.0064(8) 0.0033(9) 0.0012(9)
    C8 0.0411(13) 0.0506(15) 0.0730(17) 0.0135(11) 0.0048(12) -0.0068(13)
    C9 0.0374(12) 0.0396(11) 0.0337(11) 0.0045(9) -0.0007(8) -0.0009(9)
    C10 0.0473(14) 0.0481(14) 0.0555(14) 0.0140(11) 0.0023(11) 0.0005(11)
loop_
    _geom_bond_atom_site_label_1
    _geom_bond_atom_site_label_2
    _geom_bond_site_symmetry_2
    _geom_bond_distance
    _geom_bond_publ_flag
    Cu1 N1 . 1.9134(18) y
    Cu1 O1 . 1.8798(15) y
    Cu1 O3 . 1.9730(16) y
    Cu1 O4 . 1.9663(16) y
    Cu1 O6 . 2.559(2) y
    O1 C1 . 1.312(2) ?
    O2 C6 . 1.370(3) ?
    O2 C8 . 1.425(3) ?
    O3 C9 . 1.248(3) ?
    O4 N3 . 1.286(3) ?
    O5 N3 . 1.229(3) ?
    O6 N3 . 1.231(3) ?
    O7 H1O . 0.92 ?
    O7 H2O . 0.92 ?
    N1 C7 . 1.286(3) ?
    N1 N2 . 1.391(2) ?
    N2 C9 . 1.333(3) ?
    N2 H2N . 0.8600 ?
    C1 C2 . 1.422(3) ?
    C1 C6 . 1.428(3) ?
    C2 C3 . 1.419(3) ?
    C2 C7 . 1.433(3) ?
    C3 C4 . 1.363(4) ?
    C3 H3 . 0.9300 ?
    C4 C5 . 1.407(3) ?
    C4 H4 . 0.9300 ?
    C5 C6 . 1.373(3) ?
    C5 H5 . 0.9300 ?
    C7 H7 . 0.9300 ?
    C8 H8A . 0.9600 ?
    C8 H8B . 0.9600 ?
    C8 H8C . 0.9600 ?
    C9 C10 . 1.486(3) ?
    C10 H10A . 0.9600 ?
    C10 H10B . 0.9600 ?
    C10 H10C . 0.9600 ?
loop_
    _geom_angle_atom_site_label_1
    _geom_angle_atom_site_label_2
    _geom_angle_atom_site_label_3
    _geom_angle_site_symmetry_1
    _geom_angle_site_symmetry_3
    _geom_angle
    _geom_angle_publ_flag
    O1 Cu1 N1 . . 93.67(7) ?
    O1 Cu1 O4 . . 92.90(7) ?
    N1 Cu1 O4 . . 171.47(7) ?
    O1 Cu1 O3 . . 173.76(6) ?
    N1 Cu1 O3 . . 81.49(7) ?
    O4 Cu1 O3 . . 92.30(7) ?
    O1 Cu1 O6 . . 97.25(7) ?
    O3 Cu1 O6 . . 82.93(7) ?
    O4 Cu1 O6 . . 55.16(7) ?
    N1 Cu1 O6 . . 129.12(7) ?
    C1 O1 Cu1 . . 125.84(13) ?
    C6 O2 C8 . . 117.93(18) ?
    C9 O3 Cu1 . . 112.53(14) ?
    N3 O4 Cu1 . . 106.34(13) ?
    H1O O7 H2O . . 115.6 ?
    C7 N1 N2 . . 119.75(18) ?
    C7 N1 Cu1 . . 128.43(15) ?
    N2 N1 Cu1 . . 111.66(13) ?
    C9 N2 N1 . . 114.45(17) ?
    C9 N2 H2N . . 122.8 ?
    N1 N2 H2N . . 122.8 ?
    O5 N3 O6 . . 123.6(2) ?
    O5 N3 O4 . . 118.1(2) ?
    O6 N3 O4 . . 118.24(19) ?
    O1 C1 C2 . . 125.80(19) ?
    O1 C1 C6 . . 117.19(18) ?
    C2 C1 C6 . . 117.01(18) ?
    C3 C2 C1 . . 119.86(19) ?
    C3 C2 C7 . . 117.3(2) ?
    C1 C2 C7 . . 122.82(19) ?
    C4 C3 C2 . . 121.4(2) ?
    C4 C3 H3 . . 119.3 ?
    C2 C3 H3 . . 119.3 ?
    C3 C4 C5 . . 119.5(2) ?
    C3 C4 H4 . . 120.3 ?
    C5 C4 H4 . . 120.3 ?
    C6 C5 C4 . . 120.7(2) ?
    C6 C5 H5 . . 119.7 ?
    C4 C5 H5 . . 119.7 ?
    O2 C6 C5 . . 124.8(2) ?
    O2 C6 C1 . . 113.64(18) ?
    C5 C6 C1 . . 121.6(2) ?
    N1 C7 C2 . . 122.85(19) ?
    N1 C7 H7 . . 118.6 ?
    C2 C7 H7 . . 118.6 ?
    O2 C8 H8A . . 109.5 ?
    O2 C8 H8B . . 109.5 ?
    H8A C8 H8B . . 109.5 ?
    O2 C8 H8C . . 109.5 ?
    H8A C8 H8C . . 109.5 ?
    H8B C8 H8C . . 109.5 ?
    O3 C9 N2 . . 119.85(19) ?
    O3 C9 C10 . . 121.7(2) ?
    N2 C9 C10 . . 118.4(2) ?
    C9 C10 H10A . . 109.5 ?
    C9 C10 H10B . . 109.5 ?
    H10A C10 H10B . . 109.5 ?
    C9 C10 H10C . . 109.5 ?
    H10A C10 H10C . . 109.5 ?
    H10B C10 H10C . . 109.5 ?
loop_
    _geom_torsion_atom_site_label_1
    _geom_torsion_atom_site_label_2
    _geom_torsion_atom_site_label_3
    _geom_torsion_atom_site_label_4
    _geom_torsion_site_symmetry_1
    _geom_torsion_site_symmetry_2
    _geom_torsion_site_symmetry_3
    _geom_torsion_site_symmetry_4
    _geom_torsion
    _geom_torsion_publ_flag
    N1 Cu1 O1 C1 . . . . 7.99(17) ?
    O4 Cu1 O1 C1 . . . . -166.57(17) ?
    N1 Cu1 O3 C9 . . . . -1.29(15) ?
    O4 Cu1 O3 C9 . . . . 172.83(15) ?
    O1 Cu1 O4 N3 . . . . -101.08(13) ?
    O3 Cu1 O4 N3 . . . . 75.48(14) ?
    O1 Cu1 N1 C7 . . . . -7.63(19) ?
    O3 Cu1 N1 C7 . . . . 176.33(18) ?
    O1 Cu1 N1 N2 . . . . 177.15(13) ?
    O3 Cu1 N1 N2 . . . . 1.11(13) ?
    C7 N1 N2 C9 . . . . -176.51(19) ?
    Cu1 N1 N2 C9 . . . . -0.8(2) ?
    Cu1 O4 N3 O5 . . . . -171.45(16) ?
    Cu1 O4 N3 O6 . . . . 8.3(2) ?
    Cu1 O1 C1 C2 . . . . -5.8(3) ?
    Cu1 O1 C1 C6 . . . . 174.91(14) ?
    O1 C1 C2 C3 . . . . 179.18(19) ?
    C6 C1 C2 C3 . . . . -1.5(3) ?
    O1 C1 C2 C7 . . . . -0.1(3) ?
    C6 C1 C2 C7 . . . . 179.19(18) ?
    C1 C2 C3 C4 . . . . 1.5(3) ?
    C7 C2 C3 C4 . . . . -179.2(2) ?
    C2 C3 C4 C5 . . . . -0.3(3) ?
    C3 C4 C5 C6 . . . . -0.8(4) ?
    C8 O2 C6 C5 . . . . -2.9(3) ?
    C8 O2 C6 C1 . . . . 178.26(19) ?
    C4 C5 C6 O2 . . . . -178.0(2) ?
    C4 C5 C6 C1 . . . . 0.7(3) ?
    O1 C1 C6 O2 . . . . -1.3(3) ?
    C2 C1 C6 O2 . . . . 179.32(18) ?
    O1 C1 C6 C5 . . . . 179.8(2) ?
    C2 C1 C6 C5 . . . . 0.4(3) ?
    N2 N1 C7 C2 . . . . 179.38(18) ?
    Cu1 N1 C7 C2 . . . . 4.5(3) ?
    C3 C2 C7 N1 . . . . -178.50(19) ?
    C1 C2 C7 N1 . . . . 0.8(3) ?
    Cu1 O3 C9 N2 . . . . 1.2(3) ?
    Cu1 O3 C9 C10 . . . . -177.50(16) ?
    N1 N2 C9 O3 . . . . -0.3(3) ?
    N1 N2 C9 C10 . . . . 178.48(18) ?
loop_
    _geom_hbond_atom_site_label_D
    _geom_hbond_atom_site_label_H
    _geom_hbond_atom_site_label_A
    _geom_hbond_site_symmetry_A
    _geom_hbond_distance_DH
    _geom_hbond_distance_HA
    _geom_hbond_distance_DA
    _geom_hbond_angle_DHA
    N2 H2N O7 . 0.86 1.95 2.801(3) 174
    O7 H1O O1 1_455 0.92 2.40 3.271(3) 159
    O7 H1O O2 1_455 0.92 2.42 3.050(3) 126
    O7 H2O O5 2_545 0.92 2.08 2.984(3) 167
data_global
_journal_date_recd_electronic     2009-12-21
_journal_date_accepted     2010-01-06
_journal_name_full     'Acta Crystallographica, Section E'
_journal_year     2010
_journal_volume     66
_journal_issue      2
_journal_page_first     m136
_journal_page_last     m136
_journal_paper_category     QM
_journal_coeditor_code     HY2267
_publ_contact_author_name     'Mohamed Gaye'
_publ_contact_author_address
;
D\'epartement de Chimie
Facult\'e des Sciences et Techniques
Universit\'e Cheikh Anta Diop
Dakar
Senegal
;
_publ_contact_author_email     mlgayeastou@yahoo.fr
_publ_contact_author_fax     '002218246318'
_publ_contact_author_phone     '002218247804'
_publ_section_title
;\
{2-[(2-Acetylhydrazin-1-ylidene)methyl-\k^2^<i>N</i>^1^,<i>O</i>]-6-\
methoxyphenolato-\k<i>O</i>^1^}(nitrato-\k<i>O</i>)copper(II) monohydrate
;
loop_
    _publ_author_name
    _publ_author_address
    'Thiam, Ibrahima Elhadj'
;
D\'epartement de Chimie
Facult\'e des Sciences et Techniques
Universit\'e Cheikh Anta Diop
Dakar
Senegal
;
    'Retailleau, Pascal'
;
ICSN-CNRS, Laboratoire de Cristallochimie
1 Avenue de la Terasse
91198 Gif-sur-Yvette
France
;
    'Navaza, Alda'
;
ANBioPhi FRE 3207 CNRS
Universit\'e de Paris 13
74 Rue Marcel Cachin
93017 Bobigny
France
;
    'Gaye, Mohamed'
;
D\'epartement de Chimie
Facult\'e des Sciences et Techniques
Universit\'e Cheikh Anta Diop
Dakar
Senegal
;
