# Supplementary material for: {2-[(2-Acetyl­hydrazin-1-yl­idene)methyl-κ2 N 1,O]-6-methoxy­phenolato-κO 1}(nitrato-κO)copper(II) monohydrate
Source: Acta Crystallogr Sect E Struct Rep Online. 2010 Jan 9;66(Pt 2):m136. doi: 10.1107/S1600536810000632 (PMC2979759; doi:10.1107/S1600536810000632)
Supplement: Supplementary file 2 [file e-66-0m136-Isup2.hkl]

# 
# h,k,l, Fc-squared, Fo-squared, sigma(Fo-squared) and status flag 
# 
data_I
_shelx_title ' CrystalBuilderInfo $monoclinic $P21/c $? $light blue $' 
_shelx_refln_list_code          4 
_shelx_F_calc_maximum      184.94 
_exptl_crystal_F_000       716.00 
_reflns_d_resolution_high  0.7691 
 
loop_ 
 _symmetry_equiv_pos_as_xyz 
 'x, y, z' 
 '-x, y+1/2, -z+1/2' 
 '-x, -y, -z' 
 'x, -y-1/2, z-1/2' 
 
_cell_length_a     9.2740 
_cell_length_b    10.4550 
_cell_length_c    13.7260 
_cell_angle_alpha  90.000 
_cell_angle_beta   95.160 
_cell_angle_gamma  90.000 
 
_shelx_F_squared_multiplier     1.000 
 
loop_ 
 _refln_index_h 
 _refln_index_k 
 _refln_index_l 
 _refln_F_squared_calc 
 _refln_F_squared_meas 
 _refln_F_squared_sigma 
 _refln_observed_status 
   2   0   0      129.34      152.80      3.69 o 
   3   0   0      840.60      733.14     12.21 o 
   4   0   0       19.00       13.71      2.38 o 
   5   0   0     2234.59     1942.04     28.68 o 
   6   0   0     4750.04     4674.15     68.45 o 
   7   0   0       58.70       69.01      5.82 o 
   8   0   0      123.47      125.12      7.26 o 
   9   0   0      176.43      183.30     10.83 o 
  10   0   0     1102.65     1112.77     36.76 o 
  11   0   0      334.08      358.84     25.61 o 
   1   1   0      281.16      280.26      3.56 o 
   2   1   0     1634.10     1589.02     19.95 o 
   3   1   0      627.31      480.86      6.04 o 
   4   1   0     5209.86     4942.50    158.31 o 
   5   1   0       39.82       49.77      2.74 o 
   6   1   0     2426.83     2506.66     63.91 o 
   7   1   0     2896.83     3035.21     51.01 o 
   8   1   0     1412.35     1499.20     54.23 o 
   9   1   0      321.60      359.32     11.87 o 
  10   1   0       62.81       39.91     13.09 o 
  11   1   0      221.49      237.51     14.44 o 
   0   2   0     9274.16     8267.64    157.72 o 
   1   2   0    11400.24    11137.82    124.38 o 
   2   2   0     1187.17     1192.62     12.80 o 
   3   2   0     3124.77     3230.28     79.66 o 
   4   2   0      688.60      584.47     18.16 o 
   5   2   0     7235.42     6975.23    319.70 o 
   6   2   0     1211.29     1162.00     40.96 o 
   7   2   0     1163.80     1176.81     52.35 o 
   8   2   0       23.25       20.08      3.98 o 
   9   2   0      439.38      461.78     20.95 o 
  10   2   0      393.73      407.50     15.94 o 
  11   2   0      341.34      353.24     16.48 o 
   1   3   0      484.99      404.21      5.39 o 
   2   3   0     5565.78     5255.35     54.03 o 
   3   3   0    21881.41    22338.16    239.29 o 
   4   3   0     3731.55     4101.06     41.88 o 
   5   3   0      159.18      176.58      4.63 o 
   6   3   0     1266.37     1236.34     26.40 o 
   7   3   0     2555.77     2703.36    103.67 o 
   8   3   0      172.20      213.37      6.32 o 
   9   3   0       14.49        4.67      5.88 o 
  10   3   0        5.94       -2.74      7.50 o 
  11   3   0       88.73      105.33     15.47 o 
   0   4   0      414.83      313.22      6.32 o 
   1   4   0     6507.25     6169.67     76.19 o 
   2   4   0      723.78      726.75     10.83 o 
   3   4   0     3539.53     3943.22     42.43 o 
   4   4   0     7514.19     7763.57     77.76 o 
   5   4   0     1566.60     1579.20     18.29 o 
   6   4   0     1233.15     1253.33     43.40 o 
   7   4   0      569.85      584.38     39.30 o 
   8   4   0       27.64       20.71      3.75 o 
   9   4   0      440.03      428.27     13.40 o 
  10   4   0      878.01      948.34     29.55 o 
  11   4   0      252.79      240.35     16.07 o 
   1   5   0       24.23       19.01      1.73 o 
   2   5   0     3594.23     3337.09     34.15 o 
   3   5   0     9694.89     9773.78    140.72 o 
   4   5   0      932.19      932.78     11.32 o 
   5   5   0        0.09        1.96      3.22 o 
   6   5   0      630.15      630.79     10.18 o 
   7   5   0      799.07      807.64     24.89 o 
   8   5   0     1143.34     1152.36     74.21 o 
   9   5   0      247.96      270.01     25.02 o 
  10   5   0        4.83       -2.21      8.61 o 
  11   5   0       15.74       22.78     14.09 o 
   0   6   0     4432.44     4573.80     76.18 o 
   1   6   0     2935.91     2843.13     82.29 o 
   2   6   0       31.06       22.13      2.25 o 
   3   6   0       67.36       76.68      2.82 o 
   4   6   0     1379.74     1419.11     17.68 o 
   5   6   0      185.35      190.07      6.61 o 
   6   6   0      235.48      217.16      5.45 o 
   7   6   0      262.18      294.59     13.62 o 
   8   6   0        1.55        1.25      5.36 o 
   9   6   0      769.10      752.07     38.76 o 
  10   6   0      731.42      777.40     28.73 o 
   1   7   0      938.36      911.47     52.48 o 
   2   7   0     3667.32     3665.85     40.77 o 
   3   7   0      964.27     1010.09     13.92 o 
   4   7   0     1599.54     1738.09     20.03 o 
   5   7   0      169.36      178.02      5.05 o 
   6   7   0     1073.08     1129.58     17.38 o 
   7   7   0      602.83      632.15     12.56 o 
   8   7   0     1004.00      977.05     22.66 o 
   9   7   0      327.58      299.42     23.89 o 
  10   7   0       12.99        1.21     25.05 o 
   0   8   0     4284.85     4450.04    229.86 o 
   1   8   0      873.00      911.78     12.85 o 
   2   8   0        8.44       12.53      5.32 o 
   3   8   0      301.03      303.71      6.84 o 
   4   8   0      926.99      951.56     14.27 o 
   5   8   0      677.65      692.02     11.92 o 
   6   8   0      826.78      871.53     19.29 o 
   7   8   0       23.34       19.44      4.30 o 
   8   8   0        0.78       14.67      7.12 o 
   9   8   0      129.04      124.14     18.47 o 
   1   9   0        3.66        4.45      2.50 o 
   2   9   0       15.18       16.29      2.42 o 
   3   9   0     1211.92     1254.60     17.45 o 
   4   9   0      465.84      475.25     15.41 o 
   5   9   0        1.53        2.27      3.37 o 
   6   9   0      159.75      125.45     16.28 o 
   7   9   0      801.66      711.69     23.86 o 
   8   9   0       62.33       60.18     10.46 o 
   0  10   0      741.98      755.00     13.78 o 
   1  10   0      712.96      750.57     88.99 o 
   2  10   0       29.21       19.69     14.06 o 
   3  10   0      357.91      375.96     19.82 o 
   4  10   0      128.24      133.64      7.05 o 
   5  10   0      620.23      668.54     17.60 o 
   6  10   0      400.39      350.74     10.73 o 
   7  10   0        6.40       -3.65      7.17 o 
   8  10   0       28.89       33.46     12.56 o 
   1  11   0      160.85      177.23      5.32 o 
   2  11   0      575.62      585.51     17.35 o 
   3  11   0      278.10      268.91     32.97 o 
   4  11   0      164.36      155.37      7.84 o 
   5  11   0       11.66       18.20      8.39 o 
   6  11   0      106.72      120.68     19.79 o 
   7  11   0      212.32      232.27     36.64 o 
   0  12   0      192.32      225.45     17.28 o 
   1  12   0       29.02       21.92      4.95 o 
   2  12   0        3.56       -6.51      9.68 o 
   3  12   0       41.82       36.95      8.83 o 
   4  12   0      140.38      146.73     12.71 o 
   5  12   0       18.43        7.58     11.27 o 
   1  13   0      128.78      137.77     12.34 o 
   2  13   0       82.15       74.08     12.09 o 
   3  13   0      110.23       99.70     13.97 o 
 -12   1   1        5.00      -29.62     29.62 o 
 -11   1   1       52.20       43.61      8.63 o 
 -10   1   1       80.59       79.62      9.77 o 
  -9   1   1      244.00      246.44     13.31 o 
  -8   1   1       84.70       77.55      4.18 o 
  -7   1   1      203.81      228.44      6.42 o 
  -6   1   1      325.76      365.64      9.58 o 
  -5   1   1       16.93       18.81      2.21 o 
  -4   1   1      828.75      880.16     10.49 o 
  -3   1   1     5529.64     5563.79     55.25 o 
  -2   1   1     4675.33     4562.41     43.79 o 
  -1   1   1      407.04      398.99      4.55 o 
   0   1   1     2039.10     1965.82     72.27 o 
   1   1   1      644.86      644.27     17.16 o 
   2   1   1       58.92       83.43      2.72 o 
   3   1   1       88.32       71.54      2.10 o 
   4   1   1        2.53        6.84      1.97 o 
   5   1   1      489.83      546.34      7.44 o 
   6   1   1      341.62      375.79     11.15 o 
   7   1   1      218.59      220.66      6.33 o 
   8   1   1       42.65       39.82     12.90 o 
   9   1   1      108.42      107.97      7.25 o 
  10   1   1       15.69       25.27      9.88 o 
  11   1   1       11.56       14.53      9.59 o 
 -11   2   1        1.12        5.62     10.33 o 
 -10   2   1       23.24       13.41      5.69 o 
  -9   2   1      124.44      112.03      5.81 o 
  -8   2   1       90.64       95.09     10.93 o 
  -7   2   1     1776.21     1920.11     51.60 o 
  -6   2   1      861.57      874.45     30.34 o 
  -5   2   1       31.26       29.52      4.95 o 
  -4   2   1      568.71      594.98     13.46 o 
  -3   2   1     5166.30     5308.20     52.81 o 
  -2   2   1      222.30      246.61      3.34 o 
  -1   2   1     1108.02     1161.35     36.79 o 
   0   2   1     3978.96     3902.26     41.67 o 
   1   2   1     1489.99     1564.04     26.77 o 
   2   2   1    10008.84     9670.46    127.88 o 
   3   2   1     2398.53     2595.87     58.55 o 
   4   2   1      903.00      950.51     22.33 o 
   5   2   1      244.46      327.52      5.67 o 
   6   2   1       41.33       42.67      3.31 o 
   7   2   1      220.07      220.73     11.52 o 
   8   2   1      492.09      479.32      9.66 o 
   9   2   1      170.81      158.68      8.78 o 
  10   2   1       83.86       67.16     10.30 o 
  11   2   1      176.73      158.81     12.66 o 
 -11   3   1       15.76       38.09     10.94 o 
 -10   3   1      211.03      225.41     22.45 o 
  -9   3   1       14.39        6.95      5.39 o 
  -8   3   1        1.39        0.93      6.61 o 
  -7   3   1      808.59      775.44     22.33 o 
  -6   3   1       72.02       81.67      5.89 o 
  -5   3   1      929.43      916.92     13.65 o 
  -4   3   1      346.40      329.43     11.33 o 
  -3   3   1      495.98      463.17      6.11 o 
  -2   3   1     2223.13     2170.84     22.21 o 
  -1   3   1     5142.19     5052.45     65.60 o 
   0   3   1      508.14      479.30     17.28 o 
   1   3   1       84.21       76.85      4.82 o 
   2   3   1      978.17      973.16     10.45 o 
   3   3   1     1393.80     1301.16     16.25 o 
   4   3   1       54.08       69.63      2.66 o 
   5   3   1      381.61      390.17      6.62 o 
   6   3   1      391.03      437.21     22.39 o 
   7   3   1       37.03       35.93      4.67 o 
   8   3   1       14.71       14.98      4.37 o 
   9   3   1       20.65       27.56      5.97 o 
  10   3   1        4.60        3.61      8.13 o 
  11   3   1        9.92       11.47     10.63 o 
 -11   4   1        2.22       -2.97      9.78 o 
 -10   4   1        0.16        6.54      7.80 o 
  -9   4   1       27.41       32.10      9.42 o 
  -8   4   1       23.72       15.57      6.58 o 
  -7   4   1       68.51       68.70      4.26 o 
  -6   4   1        1.63       -0.66      4.45 o 
  -5   4   1       66.23       64.62      2.88 o 
  -4   4   1      922.40      951.32     12.00 o 
  -3   4   1     2318.90     2418.59     26.61 o 
  -2   4   1       11.60       16.76      1.60 o 
  -1   4   1       29.57       26.95      2.85 o 
   0   4   1     1757.90     1873.21     47.94 o 
   1   4   1      460.47      456.84      5.91 o 
   2   4   1      577.16      619.64      7.79 o 
   3   4   1     5968.18     6760.01     69.83 o 
   4   4   1       18.55       26.55      2.19 o 
   5   4   1      392.93      391.73     12.37 o 
   6   4   1      175.79      186.37      9.55 o 
   7   4   1       10.75        9.74      4.76 o 
   8   4   1        6.44        6.37      4.23 o 
   9   4   1       16.01       14.64      5.72 o 
  10   4   1       60.37       61.72     10.74 o 
  11   4   1       58.15       61.56     12.57 o 
 -11   5   1        1.46       -2.14      9.71 o 
 -10   5   1       11.01       23.80     28.78 o 
  -9   5   1       14.32        9.57      5.56 o 
  -8   5   1       94.70       87.38      7.48 o 
  -7   5   1        5.37        8.45      3.12 o 
  -6   5   1      169.88      179.93      4.68 o 
  -5   5   1     2154.81     2236.04     25.89 o 
  -4   5   1      108.90      144.10      7.51 o 
  -3   5   1       81.92       93.25      3.38 o 
  -2   5   1      472.65      481.52     13.65 o 
  -1   5   1     1172.98     1081.91     13.09 o 
   0   5   1      196.14      190.82      3.76 o 
   1   5   1     2618.90     2872.25     29.65 o 
   2   5   1      689.41      798.65     12.68 o 
   3   5   1       14.27       14.18      1.96 o 
   4   5   1      238.04      215.05      4.67 o 
   5   5   1      565.01      633.16      8.92 o 
   6   5   1     2213.13     2353.67     76.40 o 
   7   5   1       14.72       18.36      3.54 o 
   8   5   1      183.90      172.14      7.17 o 
   9   5   1       98.71       88.87      7.99 o 
  10   5   1       18.94       30.82     10.93 o 
  11   5   1       39.59       27.29     18.51 o 
 -10   6   1      119.70      113.06     12.03 o 
  -9   6   1       54.38       53.00      6.73 o 
  -8   6   1      255.45      248.56      8.31 o 
  -7   6   1      205.65      198.81      6.67 o 
  -6   6   1        7.40        9.92      3.34 o 
  -5   6   1     1469.34     1469.03     20.20 o 
  -4   6   1     1544.89     1660.56     20.57 o 
  -3   6   1        2.73        2.97      2.79 o 
  -2   6   1      771.29      705.93      9.05 o 
  -1   6   1       38.19       33.69      2.43 o 
   0   6   1      688.10      648.24     10.80 o 
   1   6   1     3063.07     3025.69     60.78 o 
   2   6   1      195.53      229.01      4.59 o 
   3   6   1       92.85       85.49      2.77 o 
   4   6   1      167.63      184.35     10.24 o 
   5   6   1       13.58       10.99      2.61 o 
   6   6   1      401.70      420.13     11.30 o 
   7   6   1      531.68      498.75     10.18 o 
   8   6   1      121.29      116.17     10.02 o 
   9   6   1        0.02        8.00      6.87 o 
  10   6   1       14.29        7.64     11.54 o 
 -10   7   1       93.54       82.44     12.13 o 
  -9   7   1        0.10       -0.80      8.42 o 
  -8   7   1        4.84        4.08      5.36 o 
  -7   7   1      131.89      146.81      6.22 o 
  -6   7   1      159.09      162.71      9.24 o 
  -5   7   1      400.95      368.85     12.56 o 
  -4   7   1        2.67        8.14      3.14 o 
  -3   7   1      179.48      167.74      4.31 o 
  -2   7   1        3.82        8.14      6.89 o 
  -1   7   1     1127.96     1176.23     43.56 o 
   0   7   1     1812.04     1836.48     67.16 o 
   1   7   1       27.88       27.90      2.32 o 
   2   7   1        3.92        7.90      3.41 o 
   3   7   1      645.61      669.64     10.54 o 
   4   7   1      275.17      293.47      6.32 o 
   5   7   1       72.98       73.10      7.58 o 
   6   7   1        8.96        7.50      4.07 o 
   7   7   1      305.19      257.94      7.90 o 
   8   7   1      393.13      355.07     23.52 o 
   9   7   1      155.28      166.40     13.11 o 
  10   7   1      184.86      179.07     32.28 o 
  -9   8   1       37.76       33.79      9.43 o 
  -8   8   1      245.95      266.28     21.35 o 
  -7   8   1      193.66      208.08      7.39 o 
  -6   8   1       53.85       47.56      4.51 o 
  -5   8   1      280.74      292.26      6.59 o 
  -4   8   1      382.32      402.09      7.60 o 
  -3   8   1     1639.91     1727.89     22.12 o 
  -2   8   1     3271.68     3405.00     38.67 o 
  -1   8   1      191.91      200.69      5.95 o 
   0   8   1      619.36      620.03     21.45 o 
   1   8   1     1512.43     1612.82     44.65 o 
   2   8   1      492.31      556.85      8.34 o 
   3   8   1        9.03       15.13      4.73 o 
   4   8   1       41.34       39.27      3.70 o 
   5   8   1      158.47      135.03      9.36 o 
   6   8   1      168.92      178.46      5.78 o 
   7   8   1      153.47      142.29      6.89 o 
   8   8   1       79.25       72.92      9.70 o 
   9   8   1       20.52       27.79      8.24 o 
  -9   9   1       32.22       20.75     11.52 o 
  -8   9   1        6.86        7.44      6.40 o 
  -7   9   1      149.51      140.66      9.22 o 
  -6   9   1      375.90      381.27      8.86 o 
  -5   9   1      113.40      111.26      4.97 o 
  -4   9   1       10.84        8.90      3.36 o 
  -3   9   1        0.39        7.09      3.54 o 
  -2   9   1       25.53       24.58      7.51 o 
  -1   9   1       62.72       62.28      3.09 o 
   0   9   1      183.53      197.58     24.45 o 
   1   9   1       25.47       23.92      3.10 o 
   2   9   1      831.35      864.15     13.79 o 
   3   9   1      827.39      843.43     13.16 o 
   4   9   1      530.81      553.10      9.97 o 
   5   9   1      282.06      295.87      8.26 o 
   6   9   1      127.56      108.50      5.48 o 
   7   9   1       94.34       84.73      7.23 o 
   8   9   1      181.29      163.80     12.68 o 
  -8  10   1       33.53       49.05     13.39 o 
  -7  10   1        9.27       10.83     10.11 o 
  -6  10   1        7.86       17.01      6.83 o 
  -5  10   1      175.98      169.81      7.89 o 
  -4  10   1      712.33      721.46     23.92 o 
  -3  10   1      540.13      571.58     11.41 o 
  -2  10   1        3.03        9.81      3.00 o 
  -1  10   1       82.51       79.79     21.95 o 
   0  10   1      191.75      196.77      4.98 o 
   1  10   1      236.88      247.70     12.06 o 
   2  10   1      700.36      713.44     11.49 o 
   3  10   1      189.38      181.01      5.88 o 
   4  10   1       32.25       25.02      3.57 o 
   5  10   1      137.25      129.06     19.29 o 
   6  10   1      113.72      106.85     23.33 o 
   7  10   1      265.47      250.04     13.92 o 
   8  10   1       45.62       25.09     12.37 o 
  -7  11   1       44.69       25.66     12.38 o 
  -6  11   1      277.94      300.10     18.92 o 
  -5  11   1      420.02      405.16     21.89 o 
  -4  11   1        6.96       -2.71      5.47 o 
  -3  11   1       55.32       59.45      7.45 o 
  -2  11   1      191.13      198.08      6.79 o 
  -1  11   1      397.40      393.67     38.80 o 
   0  11   1      133.88      122.87      4.45 o 
   1  11   1       82.30       69.01      2.50 o 
   2  11   1       12.87       12.47      6.61 o 
   3  11   1       81.04       98.96     25.55 o 
   4  11   1      578.42      575.79     14.50 o 
   5  11   1      169.53      154.23     11.57 o 
   6  11   1        1.51        5.18      9.85 o 
  -5  12   1        5.35       23.74      9.54 o 
  -4  12   1      149.25      114.73     10.71 o 
  -3  12   1      305.32      324.64     18.91 o 
  -2  12   1        4.60        3.69      6.83 o 
  -1  12   1        2.87        6.89      7.51 o 
   0  12   1      351.31      363.60     11.46 o 
   1  12   1      295.74      355.08     14.15 o 
   2  12   1      277.34      267.84     18.85 o 
   3  12   1      173.84      145.48     12.65 o 
   4  12   1       21.74       16.85      9.46 o 
   5  12   1      203.23      226.95     22.61 o 
  -3  13   1       86.83       78.91     10.65 o 
  -2  13   1      153.90      165.45     11.59 o 
  -1  13   1      217.96      194.26     12.59 o 
   0  13   1      149.32      111.53     10.58 o 
   1  13   1       74.02       99.70     10.02 o 
   2  13   1        2.00        2.50     10.58 o 
   3  13   1      102.44      148.54     18.29 o 
 -12   0   2       81.73       85.73     16.66 o 
 -11   0   2      153.93      122.37     14.40 o 
 -10   0   2      248.89      239.98     15.53 o 
  -9   0   2      655.00      703.65     21.23 o 
  -8   0   2      311.47      345.69     10.21 o 
  -7   0   2     7718.74     7981.40    111.78 o 
  -6   0   2     1390.20     1356.94     22.11 o 
  -5   0   2       10.40        6.89      2.50 o 
  -4   0   2      233.90      223.19      5.26 o 
  -3   0   2      256.66      200.65      4.26 o 
  -2   0   2      552.33      494.92      8.89 o 
   0   0   2     2108.25     2031.28     38.33 o 
   1   0   2     9717.41    10297.31    162.51 o 
   2   0   2       21.65       22.61      3.07 o 
   3   0   2     1904.40     1672.07     26.62 o 
   4   0   2     1312.40     1322.12     21.86 o 
   5   0   2        2.31        8.70      3.69 o 
   6   0   2        9.28        6.26      4.38 o 
   7   0   2     2374.22     2403.33     44.15 o 
   8   0   2     2016.98     2189.91     44.53 o 
   9   0   2      821.35      730.45     33.82 o 
  10   0   2        5.68        6.89     11.33 o 
  11   0   2      144.87      127.38     16.97 o 
 -12   1   2        0.05       27.86     20.03 o 
 -11   1   2      407.85      452.12     17.57 o 
 -10   1   2      556.20      619.68     16.46 o 
  -9   1   2      804.53      868.34     17.71 o 
  -8   1   2       87.56       70.93      4.30 o 
  -7   1   2        8.64       11.25      2.90 o 
  -6   1   2     1075.93      998.27     18.19 o 
  -5   1   2     5918.81     5726.81     56.24 o 
  -4   1   2     3530.76     3351.84     32.77 o 
  -3   1   2     4830.23     4516.88     41.58 o 
  -2   1   2     2483.27     2377.46     23.97 o 
  -1   1   2     6508.75     6008.51     60.33 o 
   0   1   2    21498.47    19663.35    310.12 o 
   1   1   2     9786.35     9306.45    113.40 o 
   2   1   2      341.17      319.72      5.07 o 
   3   1   2      140.88      152.93      7.11 o 
   4   1   2     4504.27     4663.48     49.49 o 
   5   1   2     3974.43     3877.21     41.70 o 
   6   1   2     2514.31     2423.11     50.57 o 
   7   1   2      205.04      197.42      5.98 o 
   8   1   2      382.64      386.76      9.66 o 
   9   1   2      436.04      423.71     16.37 o 
  10   1   2      375.21      412.34     17.19 o 
  11   1   2      405.82      412.91     20.15 o 
 -11   2   2      116.55      126.71     18.04 o 
 -10   2   2        6.65       12.74      6.53 o 
  -9   2   2       68.57       61.25     10.05 o 
  -8   2   2     2197.77     2298.25     67.29 o 
  -7   2   2     4715.07     4933.79    158.41 o 
  -6   2   2     3986.74     3808.66     81.88 o 
  -5   2   2       21.56       15.11      5.35 o 
  -4   2   2     7028.77     7491.23     67.18 o 
  -3   2   2     1590.86     1382.87     14.46 o 
  -2   2   2    12520.94    11410.87    361.28 o 
  -1   2   2     2682.81     2505.01     26.57 o 
   0   2   2     1736.85     1579.96     17.20 o 
   1   2   2      671.82      616.01     14.28 o 
   2   2   2     7716.54     7427.98     92.08 o 
   3   2   2     2777.81     2470.82     28.67 o 
   4   2   2     6725.42     6583.55     70.24 o 
   5   2   2     2222.47     2489.97     28.25 o 
   6   2   2      714.60      704.99     10.34 o 
   7   2   2     2381.91     2441.44     29.57 o 
   8   2   2     3149.85     3411.54     45.48 o 
   9   2   2      438.65      417.64     14.24 o 
  10   2   2       86.05       83.60     28.62 o 
  11   2   2       17.18       -6.26     15.03 o 
 -11   3   2      316.95      319.41     20.89 o 
 -10   3   2      594.12      613.38     18.10 o 
  -9   3   2      268.91      286.02     10.76 o 
  -8   3   2      299.89      304.00     15.69 o 
  -7   3   2       89.69       91.28      4.20 o 
  -6   3   2      797.52      850.83     13.90 o 
  -5   3   2     1078.40      891.30     14.94 o 
  -4   3   2    11100.59    11023.25    104.04 o 
  -3   3   2     2405.80     2263.91     27.37 o 
  -2   3   2      355.73      382.72      5.14 o 
  -1   3   2     1217.99     1116.55     14.18 o 
   0   3   2       23.03       42.46      1.60 o 
   1   3   2     5414.59     5109.93     53.12 o 
   2   3   2     1296.22     1219.57     13.59 o 
   3   3   2       84.70       68.47      8.42 o 
   4   3   2     3369.59     3375.81     34.78 o 
   5   3   2     2283.66     2214.61     44.65 o 
   6   3   2     1495.51     1483.97     19.91 o 
   7   3   2      297.31      286.47      7.10 o 
   8   3   2      349.76      348.98     10.24 o 
   9   3   2       16.48       17.15      7.00 o 
  10   3   2      290.20      319.67     18.21 o 
  11   3   2      527.57      516.24     64.88 o 
 -11   4   2       98.52       71.35     16.75 o 
 -10   4   2       41.06       32.65      7.61 o 
  -9   4   2        7.82        0.00      4.43 o 
  -8   4   2      884.49      889.18     45.59 o 
  -7   4   2      588.62      624.34     13.12 o 
  -6   4   2      663.48      656.96     26.93 o 
  -5   4   2      507.19      490.67      6.61 o 
  -4   4   2      284.48      288.47     11.87 o 
  -3   4   2    14707.87    14610.66    138.59 o 
  -2   4   2    10506.36    10018.60    210.45 o 
  -1   4   2      505.72      406.81      6.23 o 
   0   4   2      791.69      705.80     12.56 o 
   1   4   2       29.18       30.95      2.22 o 
   2   4   2     4604.31     4295.88     44.34 o 
   3   4   2    17288.94    17695.40    289.61 o 
   4   4   2     1325.69     1280.75     19.73 o 
   5   4   2      990.62      986.91     12.76 o 
   6   4   2      239.77      250.54      5.60 o 
   7   4   2      635.98      666.22     20.63 o 
   8   4   2      327.23      327.67     10.84 o 
   9   4   2      299.26      282.79     13.52 o 
  10   4   2        4.03        8.98     12.44 o 
  11   4   2        2.12       -7.96     12.39 o 
 -11   5   2      134.70      135.56     13.82 o 
 -10   5   2      741.83      812.63     25.65 o 
  -9   5   2      709.48      697.34     49.60 o 
  -8   5   2      152.99      154.44      6.59 o 
  -7   5   2       49.05       42.02      3.52 o 
  -6   5   2     1101.80     1183.68     29.18 o 
  -5   5   2     1959.48     1990.50     24.13 o 
  -4   5   2     4770.50     4812.52     50.01 o 
  -3   5   2      619.06      547.89     14.12 o 
  -2   5   2      336.77      369.24      5.68 o 
  -1   5   2      469.56      345.80      4.36 o 
   0   5   2     1354.10     1126.59     22.01 o 
   1   5   2     1643.33     1297.73     33.41 o 
   2   5   2      292.63      249.58      4.54 o 
   3   5   2      318.94      315.36      7.58 o 
   4   5   2      653.19      616.82     28.02 o 
   5   5   2     2534.10     2607.50     30.55 o 
   6   5   2     1971.42     2041.07     48.53 o 
   7   5   2      630.77      639.57     14.56 o 
   8   5   2       12.81        7.24      5.01 o 
   9   5   2      116.83      111.98     13.84 o 
  10   5   2      522.82      523.97     26.05 o 
 -10   6   2      109.09      125.00     12.28 o 
  -9   6   2      136.42      118.39     25.93 o 
  -8   6   2     1378.15     1353.59     71.52 o 
  -7   6   2      772.06      829.79     15.17 o 
  -6   6   2      463.45      471.13      8.62 o 
  -5   6   2       10.98       13.71      2.66 o 
  -4   6   2      295.72      291.85      4.91 o 
  -3   6   2     3033.54     3137.95     34.74 o 
  -2   6   2     4895.71     4927.77     55.51 o 
  -1   6   2     3868.00     3890.61     46.66 o 
   0   6   2      425.99      406.55     25.86 o 
   1   6   2     1377.09     1464.89     21.10 o 
   2   6   2     2773.23     2919.15     35.48 o 
   3   6   2     3576.12     3699.31     48.72 o 
   4   6   2     2318.36     2413.46     26.90 o 
   5   6   2       43.95       41.36      3.19 o 
   6   6   2        1.94        1.58      3.18 o 
   7   6   2      269.86      272.74      7.16 o 
   8   6   2     1196.52     1188.97     28.49 o 
   9   6   2      469.34      393.29     17.17 o 
  10   6   2        9.99       23.17     24.77 o 
 -10   7   2      211.05      207.76     18.68 o 
  -9   7   2      446.51      455.82     18.91 o 
  -8   7   2       24.67       18.38      4.80 o 
  -7   7   2       20.22       34.19      8.17 o 
  -6   7   2      119.56       97.88      7.55 o 
  -5   7   2      628.58      675.26     10.91 o 
  -4   7   2      378.02      372.37      7.64 o 
  -3   7   2      779.63      784.31     24.71 o 
  -2   7   2       48.66       46.68      2.85 o 
  -1   7   2     3191.57     3270.80     40.19 o 
   0   7   2     4028.67     3886.03    140.81 o 
   1   7   2     2994.44     3021.27     78.66 o 
   2   7   2     1855.15     1821.19     25.82 o 
   3   7   2        8.49        5.24      2.81 o 
   4   7   2      371.79      360.97      6.60 o 
   5   7   2     1023.89     1064.86     14.88 o 
   6   7   2       16.07        7.31      3.34 o 
   7   7   2       41.57       43.40      7.45 o 
   8   7   2       84.14       89.26     14.37 o 
   9   7   2      101.34       81.42     26.08 o 
  10   7   2      204.19      189.06     15.19 o 
  -9   8   2       17.23       15.30      8.82 o 
  -8   8   2      166.12      161.17      9.51 o 
  -7   8   2     1117.15     1104.07     23.26 o 
  -6   8   2      652.32      706.20     12.49 o 
  -5   8   2        1.19        2.79      5.64 o 
  -4   8   2      216.93      215.80      5.58 o 
  -3   8   2      362.64      389.31     15.00 o 
  -2   8   2      374.23      358.14     12.59 o 
  -1   8   2     1770.49     1765.02     32.82 o 
   0   8   2        1.96        6.74      6.58 o 
   1   8   2      171.18      175.62      4.85 o 
   2   8   2      562.45      542.52      9.90 o 
   3   8   2      329.84      327.16      6.49 o 
   4   8   2      869.65      883.00     13.49 o 
   5   8   2       60.45       49.77      6.76 o 
   6   8   2       51.04       60.45      4.10 o 
   7   8   2      650.66      631.91     14.50 o 
   8   8   2      308.62      288.43     17.60 o 
   9   8   2      152.20      138.69     12.85 o 
  -8   9   2      109.76      103.43     11.84 o 
  -7   9   2        4.50        1.78      4.73 o 
  -6   9   2      456.63      477.82     11.52 o 
  -5   9   2      772.24      841.22     33.75 o 
  -4   9   2      860.17      930.25     15.03 o 
  -3   9   2      351.25      355.13      6.14 o 
  -2   9   2      969.39      930.34     13.14 o 
  -1   9   2      645.63      637.59     23.73 o 
   0   9   2     2861.31     2929.57    116.86 o 
   1   9   2     1044.46     1075.53     45.84 o 
   2   9   2     1541.94     1596.40     65.88 o 
   3   9   2      155.33      140.54      5.13 o 
   4   9   2      483.08      517.33     11.47 o 
   5   9   2      596.90      613.28     13.05 o 
   6   9   2      759.28      785.91     17.79 o 
   7   9   2       62.92       72.71     11.68 o 
   8   9   2        2.08        7.13      8.36 o 
  -8  10   2       45.70       44.22     15.44 o 
  -7  10   2      163.45      153.68     12.21 o 
  -6  10   2      122.46      108.79      8.80 o 
  -5  10   2        3.78        7.27      3.52 o 
  -4  10   2      115.64      116.70     18.63 o 
  -3  10   2      131.86      150.72     33.00 o 
  -2  10   2      408.60      436.62      9.89 o 
  -1  10   2      104.51      105.41      4.53 o 
   0  10   2        7.83        7.90      5.60 o 
   1  10   2       17.80       15.66      4.95 o 
   2  10   2      653.19      694.10     12.49 o 
   3  10   2      133.79      163.26      8.45 o 
   4  10   2      211.07      213.80      7.72 o 
   5  10   2      140.65      110.93      6.83 o 
   6  10   2        0.61       -7.88      7.88 o 
   7  10   2      117.89      108.42     11.14 o 
  -6  11   2       57.13       56.07     14.37 o 
  -5  11   2      425.97      453.91     16.71 o 
  -4  11   2      360.01      338.30     10.15 o 
  -3  11   2      255.93      234.37     13.43 o 
  -2  11   2       20.43       16.71     12.18 o 
  -1  11   2      160.39      153.69      4.84 o 
   0  11   2      372.91      379.20     10.98 o 
   1  11   2      694.23      694.38     17.16 o 
   2  11   2       36.43       33.61      4.65 o 
   3  11   2       85.92       61.06      5.92 o 
   4  11   2      111.04      116.43     10.50 o 
   5  11   2      319.71      298.99     15.33 o 
   6  11   2      173.50      136.48     11.04 o 
  -5  12   2        0.97        1.25     10.08 o 
  -4  12   2        8.52       26.30     11.27 o 
  -3  12   2       81.95       78.91      8.89 o 
  -2  12   2       75.07       77.59      7.95 o 
  -1  12   2      218.65      217.24     10.33 o 
   0  12   2       74.61       76.28      6.14 o 
   1  12   2      195.56      201.34      9.96 o 
   2  12   2       92.30      102.20     14.15 o 
   3  12   2      133.00      132.51      9.21 o 
   4  12   2       25.63        3.13     15.72 o 
   5  12   2       17.09       13.71     16.85 o 
  -3  13   2       12.41       21.92      9.39 o 
  -2  13   2        0.85       -1.88      8.20 o 
  -1  13   2      134.76      142.47     11.33 o 
   0  13   2      279.03      294.71     17.16 o 
   1  13   2      208.43      234.53     15.34 o 
   2  13   2       87.23       64.50     15.66 o 
   3  13   2       23.74       46.34     17.35 o 
 -11   1   3       10.54       10.75      8.18 o 
 -10   1   3        1.97       -0.47      5.92 o 
  -9   1   3        0.53        3.70      5.92 o 
  -8   1   3      176.22      151.58      4.80 o 
  -7   1   3      273.44      284.50      5.98 o 
  -6   1   3      143.17      164.30      5.14 o 
  -5   1   3       20.12       13.29      4.07 o 
  -4   1   3      574.52      608.26      7.86 o 
  -3   1   3      461.00      421.62      5.07 o 
  -2   1   3      602.97      536.10      6.95 o 
  -1   1   3      107.48      114.11      2.05 o 
   0   1   3       60.86       53.52      1.49 o 
   1   1   3     6676.61     6645.77     71.43 o 
   2   1   3     1625.49     1769.34     23.68 o 
   3   1   3     2121.70     2322.72     27.14 o 
   4   1   3      347.71      401.31      6.51 o 
   5   1   3        7.23        9.44      3.44 o 
   6   1   3        3.46        9.22      7.51 o 
   7   1   3       64.41       62.09      4.72 o 
   8   1   3       46.93       40.53      4.92 o 
   9   1   3      265.70      281.99     13.66 o 
  10   1   3        0.03       16.02     10.09 o 
  11   1   3      141.49      115.77     12.87 o 
 -11   2   3       63.58       67.53      9.26 o 
 -10   2   3      147.00      146.77      8.27 o 
  -9   2   3      419.87      410.95     25.74 o 
  -8   2   3      102.45       91.88      6.76 o 
  -7   2   3     1066.87     1057.35     14.36 o 
  -6   2   3        8.46        9.99      2.44 o 
  -5   2   3     1036.20     1221.38     12.93 o 
  -4   2   3      831.08      913.11     10.69 o 
  -3   2   3     1431.95     1655.69     17.27 o 
  -2   2   3       23.11       18.94      1.10 o 
  -1   2   3      786.72      754.15     15.81 o 
   0   2   3     3950.80     3930.68     45.56 o 
   1   2   3     1818.02     1779.07     32.75 o 
   2   2   3     3171.35     3402.79     41.29 o 
   3   2   3      161.49      148.54      3.90 o 
   4   2   3      360.76      419.89     20.04 o 
   5   2   3      208.72      221.96      5.71 o 
   6   2   3      782.04      830.19     12.72 o 
   7   2   3      171.50      197.46      6.40 o 
   8   2   3      612.13      610.78     12.99 o 
   9   2   3        1.47       -2.85      7.39 o 
  10   2   3       21.70       13.43     10.54 o 
  11   2   3        8.47       -0.54     10.54 o 
 -11   3   3        8.48       13.37      8.58 o 
 -10   3   3       13.47       12.48      6.11 o 
  -9   3   3       37.65       39.45      5.80 o 
  -8   3   3        7.98       10.58      3.33 o 
  -7   3   3      130.58      122.91     14.28 o 
  -6   3   3      155.96      193.82      4.68 o 
  -5   3   3      102.74       94.89      3.41 o 
  -4   3   3      163.49      179.30      4.00 o 
  -3   3   3      424.46      386.67     11.77 o 
  -2   3   3      401.14      408.86      6.07 o 
  -1   3   3      779.01      730.73     22.23 o 
   0   3   3      624.44      639.46      8.94 o 
   1   3   3      272.11      287.50      5.06 o 
   2   3   3        4.32       15.66      1.57 o 
   3   3   3      273.59      304.31      5.22 o 
   4   3   3        2.25       10.11      5.60 o 
   5   3   3        6.10        6.92      3.10 o 
   6   3   3     1113.01     1205.18     18.31 o 
   7   3   3      329.73      328.99      9.55 o 
   8   3   3       39.48       30.23      5.93 o 
   9   3   3       10.10        8.70      8.38 o 
  10   3   3        1.53       -0.56     16.15 o 
  11   3   3       62.97       59.14     13.72 o 
 -11   4   3       35.40       52.00     35.32 o 
 -10   4   3      173.44      155.88      9.92 o 
  -9   4   3        0.60       -0.56      4.95 o 
  -8   4   3       10.72        8.11      4.38 o 
  -7   4   3       17.84       13.89      3.31 o 
  -6   4   3      411.85      413.94      7.10 o 
  -5   4   3      153.71      148.54      3.81 o 
  -4   4   3      676.95      750.92     10.30 o 
  -3   4   3     1951.98     2181.31     21.91 o 
  -2   4   3     1008.02     1141.49     16.06 o 
  -1   4   3      973.81      984.47     29.68 o 
   0   4   3     1357.42     1347.74     21.65 o 
   1   4   3      392.30      398.12      5.98 o 
   2   4   3       49.81       63.68      2.57 o 
   3   4   3        8.50       13.49      4.07 o 
   4   4   3     2019.20     2129.43     24.49 o 
   5   4   3        1.82       -0.24      4.38 o 
   6   4   3       52.40       49.14      3.70 o 
   7   4   3       65.27       55.13      4.45 o 
   8   4   3       14.39       10.03      4.93 o 
   9   4   3        4.17        0.07      6.51 o 
  10   4   3        1.22        8.07      9.91 o 
  11   4   3        7.30       10.28     12.62 o 
 -11   5   3       41.37       27.69      9.97 o 
 -10   5   3       30.37       44.34     10.02 o 
  -9   5   3       49.91       65.35      6.48 o 
  -8   5   3      219.18      209.23      7.91 o 
  -7   5   3       88.65      100.66      4.35 o 
  -6   5   3     1543.03     1589.21     51.82 o 
  -5   5   3      100.74      112.52      3.55 o 
  -4   5   3      477.99      502.69      7.01 o 
  -3   5   3      151.84      163.93      7.70 o 
  -2   5   3      729.25      677.34     12.52 o 
  -1   5   3     3785.16     4000.48     52.39 o 
   0   5   3      726.63      793.09     13.11 o 
   1   5   3       38.94       27.65      1.89 o 
   2   5   3      181.78      181.54      4.03 o 
   3   5   3      265.95      273.63      7.42 o 
   4   5   3       76.34       70.34      3.60 o 
   5   5   3     1260.40     1272.89     30.31 o 
   6   5   3      337.42      367.94      8.15 o 
   7   5   3        7.33       12.49      3.96 o 
   8   5   3      230.20      230.30     10.21 o 
   9   5   3        1.29        6.11      6.47 o 
  10   5   3        7.57        9.26     12.38 o 
 -10   6   3        4.64       -5.42      8.95 o 
  -9   6   3       59.91       57.67      7.03 o 
  -8   6   3       30.59       35.17      5.11 o 
  -7   6   3      149.07      121.54      4.89 o 
  -6   6   3     1330.84     1383.39     19.62 o 
  -5   6   3       33.45       34.98      3.44 o 
  -4   6   3        0.81       -1.08      2.17 o 
  -3   6   3        0.20        2.80      2.21 o 
  -2   6   3       27.91       44.54      3.40 o 
  -1   6   3     1156.09     1071.45     26.49 o 
   0   6   3      993.03     1018.74     16.29 o 
   1   6   3      254.15      248.86     10.71 o 
   2   6   3       57.72       62.41      3.47 o 
   3   6   3       34.36       39.64      2.79 o 
   4   6   3     1121.73     1117.79     15.39 o 
   5   6   3     1016.95     1066.49     15.03 o 
   6   6   3       81.52       77.30      6.20 o 
   7   6   3       16.21       22.45      3.90 o 
   8   6   3      129.09      122.37      8.56 o 
   9   6   3      136.73      142.95     12.49 o 
  10   6   3       44.68       37.82     12.86 o 
 -10   7   3       39.31       26.13      9.90 o 
  -9   7   3      151.11      155.48     11.88 o 
  -8   7   3      353.55      368.14     11.06 o 
  -7   7   3      733.78      720.36     15.21 o 
  -6   7   3       33.48       25.74      3.74 o 
  -5   7   3       34.10       30.64      2.75 o 
  -4   7   3      145.06      161.49      4.24 o 
  -3   7   3      861.76      860.21     37.14 o 
  -2   7   3      244.32      232.35     24.08 o 
  -1   7   3        0.20        7.98      4.38 o 
   0   7   3      140.19      141.75     16.44 o 
   1   7   3      953.37     1042.43     38.14 o 
   2   7   3      119.86      133.30      7.92 o 
   3   7   3      471.21      468.64      9.53 o 
   4   7   3       11.27       19.36      3.40 o 
   5   7   3      144.75      135.72      5.23 o 
   6   7   3       41.61       38.51      3.96 o 
   7   7   3      151.88      150.73      7.95 o 
   8   7   3       37.28       29.05      7.70 o 
   9   7   3       33.83       21.66     18.47 o 
  -9   8   3        6.29        4.85      8.71 o 
  -8   8   3       28.79       25.37     10.36 o 
  -7   8   3      197.74      189.09     17.53 o 
  -6   8   3      148.00      170.50      6.22 o 
  -5   8   3       12.02       14.11      2.74 o 
  -4   8   3        0.84        3.68      3.59 o 
  -3   8   3        1.47        2.10      3.16 o 
  -2   8   3        3.07        7.20     14.03 o 
  -1   8   3      657.33      707.65     11.96 o 
   0   8   3     1199.59     1207.48     43.99 o 
   1   8   3      301.69      304.29     16.34 o 
   2   8   3      805.71      809.43     25.83 o 
   3   8   3     3100.37     3275.83     74.71 o 
   4   8   3      192.46      228.02      6.89 o 
   5   8   3      371.44      370.36      8.67 o 
   6   8   3      160.14      150.93      6.04 o 
   7   8   3        9.00       13.87      6.54 o 
   8   8   3       85.09       69.91     10.25 o 
   9   8   3       97.54      104.91     13.06 o 
  -8   9   3      109.87      106.86     10.47 o 
  -7   9   3      185.43      171.87     10.05 o 
  -6   9   3       20.44       29.99      5.20 o 
  -5   9   3      132.81      120.23      5.14 o 
  -4   9   3      379.68      391.61      7.86 o 
  -3   9   3     1115.10     1142.51     31.50 o 
  -2   9   3      554.17      569.84     10.32 o 
  -1   9   3      215.98      199.42      5.47 o 
   0   9   3        0.56       -4.03      6.23 o 
   1   9   3      228.73      236.54     19.66 o 
   2   9   3      149.62      147.35      5.50 o 
   3   9   3        1.89        1.01      5.04 o 
   4   9   3       22.40       22.61      4.03 o 
   5   9   3        0.39        3.19      5.29 o 
   6   9   3      164.65      182.75      8.37 o 
   7   9   3      227.46      217.72     18.29 o 
   8   9   3       52.71       36.56     10.43 o 
  -8  10   3        0.22       -1.60     11.87 o 
  -7  10   3      134.19      146.61     12.63 o 
  -6  10   3      164.92      183.50     12.20 o 
  -5  10   3      420.09      402.66     33.13 o 
  -4  10   3       13.31       12.50      4.48 o 
  -3  10   3       22.80       23.13      4.76 o 
  -2  10   3      515.76      499.57     48.41 o 
  -1  10   3      167.29      179.65     22.95 o 
   0  10   3      399.76      416.77      9.70 o 
   1  10   3      352.74      364.60      8.58 o 
   2  10   3       15.23       14.07      2.92 o 
   3  10   3       38.71       52.09      8.92 o 
   4  10   3      516.49      528.70     20.85 o 
   5  10   3      334.10      302.36     17.72 o 
   6  10   3       88.83       87.11     11.71 o 
   7  10   3       13.03       16.47     11.59 o 
  -6  11   3      175.73      218.67     21.26 o 
  -5  11   3       36.13       31.99      6.91 o 
  -4  11   3      457.14      445.01     13.71 o 
  -3  11   3      236.09      257.32      8.83 o 
  -2  11   3       64.30       63.31      6.39 o 
  -1  11   3       38.85       39.45      5.01 o 
   0  11   3      158.00      147.92      6.70 o 
   1  11   3      132.87      139.53      7.70 o 
   2  11   3      351.58      341.05     10.15 o 
   3  11   3      102.88      103.71      8.14 o 
   4  11   3       35.85       52.44      7.90 o 
   5  11   3       47.47       40.08     11.40 o 
   6  11   3      299.64      279.43     18.41 o 
  -5  12   3      247.91      277.80     18.35 o 
  -4  12   3      108.83      108.40      9.89 o 
  -3  12   3        1.05       -6.83      6.83 o 
  -2  12   3      147.81      152.80      8.64 o 
  -1  12   3      371.78      385.89     12.78 o 
   0  12   3      517.70      552.16     18.79 o 
   1  12   3       26.83       28.12      6.39 o 
   2  12   3       39.61       15.66      7.51 o 
   3  12   3       61.22       22.61     10.02 o 
   4  12   3      226.69      211.42     20.35 o 
   5  12   3       27.58        9.33     14.97 o 
  -3  13   3      209.88      201.34     19.16 o 
  -2  13   3      113.85      108.40     11.46 o 
  -1  13   3        1.68        5.64     11.27 o 
   0  13   3      107.38      119.61     14.78 o 
   1  13   3      117.62      108.40     16.16 o 
   2  13   3      120.55      118.49     17.97 o 
 -11   0   4      131.37      137.77     18.22 o 
 -10   0   4     1300.15     1414.68     37.64 o 
  -9   0   4      696.97      738.59     20.42 o 
  -8   0   4      506.13      481.64     12.09 o 
  -7   0   4      278.37      258.89      7.26 o 
  -6   0   4     1008.05      986.33     17.28 o 
  -5   0   4     2651.39     2418.05     34.44 o 
  -4   0   4      640.39      493.79      8.89 o 
  -3   0   4     2691.69     2562.90     35.45 o 
  -2   0   4      262.25      202.78      5.01 o 
  -1   0   4     1802.71     1746.53     22.98 o 
   2   0   4     9412.96     9350.11    135.52 o 
   3   0   4      346.06      365.54      9.58 o 
   4   0   4     3311.42     3423.17     52.73 o 
   5   0   4       12.46       16.85      4.32 o 
   6   0   4     1415.46     1358.76     27.68 o 
   7   0   4     1611.54     1670.00     32.75 o 
   8   0   4      260.13      248.56     12.65 o 
   9   0   4      118.77      105.77     13.40 o 
  10   0   4      298.04      307.74     21.04 o 
  11   0   4      164.37      101.20     18.10 o 
 -11   1   4      504.55      483.77     17.50 o 
 -10   1   4      348.36      333.44     10.65 o 
  -9   1   4        4.76        0.00      4.92 o 
  -8   1   4      879.57      907.05     12.78 o 
  -7   1   4     1927.19     1900.37     21.61 o 
  -6   1   4     3810.80     3859.93     39.40 o 
  -5   1   4     1677.76     1724.84     18.33 o 
  -4   1   4        8.43        9.68      1.53 o 
  -3   1   4     4251.10     4081.45     40.52 o 
  -2   1   4      645.88      545.24      9.33 o 
  -1   1   4     2980.53     2589.67     29.28 o 
   0   1   4     1848.55     1884.08     23.03 o 
   1   1   4     5738.56     5819.65     63.05 o 
   2   1   4      850.35      843.04     11.51 o 
   3   1   4     2875.41     2697.39     35.53 o 
   4   1   4     3433.28     3538.49     41.68 o 
   5   1   4      161.21      151.53      4.54 o 
   6   1   4       35.57       36.72      4.16 o 
   7   1   4      619.31      597.15     11.23 o 
   8   1   4     1552.32     1651.27     56.99 o 
   9   1   4      818.65      868.29     25.02 o 
  10   1   4        1.46       -3.56      9.19 o 
  11   1   4       30.82       29.12     10.10 o 
 -11   2   4      124.33      111.47     17.47 o 
 -10   2   4      345.00      357.71     11.37 o 
  -9   2   4      885.32      912.89     48.31 o 
  -8   2   4      512.55      526.00      9.32 o 
  -7   2   4       85.86       77.07      3.56 o 
  -6   2   4      262.76      248.20      5.14 o 
  -5   2   4     3990.63     3964.32     40.12 o 
  -4   2   4     3880.27     3734.15     37.80 o 
  -3   2   4     3677.65     3441.30     35.12 o 
  -2   2   4      510.95      539.31      6.95 o 
  -1   2   4     2654.14     2565.03     29.52 o 
   0   2   4     2817.90     2508.06     75.21 o 
   1   2   4    13083.10    12519.21    190.38 o 
   2   2   4     4608.91     4455.42     55.20 o 
   3   2   4       19.59       35.61      2.82 o 
   4   2   4      223.49      225.38      5.56 o 
   5   2   4     1878.60     1983.34     26.65 o 
   6   2   4     1534.38     1584.96     22.41 o 
   7   2   4     1453.40     1483.60     23.05 o 
   8   2   4      359.19      377.08     13.28 o 
   9   2   4       34.76       38.43     10.40 o 
  10   2   4      165.96      162.09     15.17 o 
  11   2   4      260.97      258.72     19.31 o 
 -11   3   4      307.45      333.97     17.34 o 
 -10   3   4       50.70       55.69      7.41 o 
  -9   3   4       90.33       70.87      5.77 o 
  -8   3   4        5.24        7.07      3.30 o 
  -7   3   4      908.96     1000.80     13.96 o 
  -6   3   4     3867.25     4000.98     42.35 o 
  -5   3   4      507.28      457.04      8.58 o 
  -4   3   4      341.12      368.83      5.74 o 
  -3   3   4     9870.46    10176.38     99.77 o 
  -2   3   4     9351.59     8791.70     94.17 o 
  -1   3   4      940.42      828.21     11.07 o 
   0   3   4     3806.00     3647.56     83.23 o 
   1   3   4      856.68      917.37     22.01 o 
   2   3   4     1886.56     1722.13     59.40 o 
   3   3   4     4431.67     4509.24     52.11 o 
   4   3   4     8820.10     9017.63    128.19 o 
   5   3   4     2165.63     2319.80     29.51 o 
   6   3   4        4.35       -1.74      3.74 o 
   7   3   4     1989.89     2100.97     31.36 o 
   8   3   4      232.21      231.03     10.78 o 
   9   3   4        4.60        3.43      7.40 o 
  10   3   4       69.98       70.35     11.92 o 
  11   3   4        0.32       10.58     14.34 o 
 -11   4   4      113.85       78.10     11.90 o 
 -10   4   4      557.87      486.79     16.90 o 
  -9   4   4      847.50      870.44     57.90 o 
  -8   4   4      537.39      510.36     10.79 o 
  -7   4   4        4.86        5.35      3.02 o 
  -6   4   4      867.41      900.57     12.61 o 
  -5   4   4      753.68      738.06     12.93 o 
  -4   4   4     6595.46     6504.53    169.12 o 
  -3   4   4     3388.83     3545.57     78.81 o 
  -2   4   4     2701.94     2594.08     67.51 o 
  -1   4   4      397.75      395.93     15.28 o 
   0   4   4     4304.17     4026.32    102.70 o 
   1   4   4     2772.02     2500.79     71.45 o 
   2   4   4     2663.48     2653.90     45.12 o 
   3   4   4      291.19      304.97     19.85 o 
   4   4   4      398.83      438.94      9.46 o 
   5   4   4     2188.06     2265.18     27.43 o 
   6   4   4     2079.06     2153.78     29.56 o 
   7   4   4      280.63      276.90      7.94 o 
   8   4   4       51.69       43.45      7.21 o 
   9   4   4        0.60        5.50     14.03 o 
  10   4   4      397.40      368.07     28.15 o 
 -11   5   4       84.30       64.01     15.72 o 
 -10   5   4       61.72       58.73     19.98 o 
  -9   5   4        1.75       -5.32      5.32 o 
  -8   5   4      440.81      445.50     10.81 o 
  -7   5   4     1399.52     1425.86     20.70 o 
  -6   5   4     1277.87     1333.86     17.95 o 
  -5   5   4      721.80      691.54     18.47 o 
  -4   5   4      249.69      242.30      4.48 o 
  -3   5   4     1907.28     1875.99     33.54 o 
  -2   5   4     4925.88     4741.24     61.90 o 
  -1   5   4     2041.00     1865.64     24.20 o 
   0   5   4      728.06      660.62     19.13 o 
   1   5   4      433.34      467.74      7.23 o 
   2   5   4      123.72      101.49      5.26 o 
   3   5   4     3786.65     3774.75     43.32 o 
   4   5   4     2343.67     2415.35     28.64 o 
   5   5   4     1518.57     1566.45     20.28 o 
   6   5   4       95.72      102.24      4.26 o 
   7   5   4      527.36      538.46     11.43 o 
   8   5   4      378.62      368.12     14.19 o 
   9   5   4      367.09      345.48     13.86 o 
  10   5   4       56.28       65.68     12.74 o 
 -10   6   4      420.14      423.71     19.97 o 
  -9   6   4     1213.71     1272.22    119.02 o 
  -8   6   4      278.01      264.49      9.39 o 
  -7   6   4       10.34        1.97      3.76 o 
  -6   6   4      280.01      291.08      6.57 o 
  -5   6   4      322.99      317.77      6.67 o 
  -4   6   4      134.05      135.77      3.66 o 
  -3   6   4     1445.41     1391.90     18.85 o 
  -2   6   4      571.77      608.85     13.68 o 
  -1   6   4      274.42      279.81     14.97 o 
   0   6   4     3751.96     3804.12     53.44 o 
   1   6   4     3553.28     3508.29     45.77 o 
   2   6   4      238.12      244.85      9.39 o 
   3   6   4      418.02      433.57     10.43 o 
   4   6   4      107.15      101.69      4.11 o 
   5   6   4      488.71      485.02      8.80 o 
   6   6   4       50.15       53.48      4.13 o 
   7   6   4      496.04      495.85     28.31 o 
   8   6   4       71.31       58.27      9.77 o 
   9   6   4       65.52       70.82      9.94 o 
  10   6   4      334.39      354.58     20.01 o 
 -10   7   4       18.94        6.47     10.18 o 
  -9   7   4       74.99       59.66      8.82 o 
  -8   7   4      500.59      472.76     12.54 o 
  -7   7   4     1048.81     1067.14     22.11 o 
  -6   7   4     1047.58     1179.01     32.53 o 
  -5   7   4      901.97      977.66     13.88 o 
  -4   7   4      186.20      183.37     10.96 o 
  -3   7   4      218.79      218.37      6.53 o 
  -2   7   4     3595.69     3667.34     64.06 o 
  -1   7   4     3096.40     3055.42     39.09 o 
   0   7   4      222.76      214.54     14.69 o 
   1   7   4        4.71        3.89      4.38 o 
   2   7   4      534.21      565.58      9.98 o 
   3   7   4     1608.89     1706.56     26.20 o 
   4   7   4     1376.30     1425.10     21.37 o 
   5   7   4      171.79      180.89      5.45 o 
   6   7   4      371.73      389.59     11.37 o 
   7   7   4      175.58      179.25      8.47 o 
   8   7   4      743.77      772.81     28.09 o 
   9   7   4      301.04      278.70     17.94 o 
  -9   8   4      103.16      100.48     25.96 o 
  -8   8   4      179.42      173.33     11.26 o 
  -7   8   4        0.18       -3.66      3.66 o 
  -6   8   4      168.49      155.98      6.60 o 
  -5   8   4      639.82      651.50     10.85 o 
  -4   8   4      828.85      846.47     14.03 o 
  -3   8   4     1137.57     1136.59     16.62 o 
  -2   8   4      274.76      273.12      6.45 o 
  -1   8   4       82.41       91.09      9.46 o 
   0   8   4     1676.12     1666.98     26.69 o 
   1   8   4     1392.61     1454.08     21.58 o 
   2   8   4      579.24      587.72     10.17 o 
   3   8   4        1.39        6.26      5.01 o 
   4   8   4      703.25      714.99     14.19 o 
   5   8   4      236.79      243.15      6.56 o 
   6   8   4      521.40      539.63     13.52 o 
   7   8   4      223.06      201.84     11.78 o 
   8   8   4       99.60       96.33     22.11 o 
   9   8   4       19.61        9.63     30.62 o 
  -8   9   4       18.32       16.77     11.03 o 
  -7   9   4      546.64      541.73     24.78 o 
  -6   9   4      384.77      371.66     11.73 o 
  -5   9   4      205.25      198.20     13.78 o 
  -4   9   4        0.50        4.84      9.36 o 
  -3   9   4     1282.41     1344.50     20.76 o 
  -2   9   4      388.97      372.64      8.42 o 
  -1   9   4       14.47        8.11      6.86 o 
   0   9   4       36.84       39.40      4.23 o 
   1   9   4      250.24      241.00      8.01 o 
   2   9   4       96.18       89.49      5.70 o 
   3   9   4      551.43      551.53     19.41 o 
   4   9   4      610.88      583.29     12.73 o 
   5   9   4      163.06      138.12      7.66 o 
   6   9   4        3.67       -3.12      6.17 o 
   7   9   4      151.14      139.21     11.96 o 
   8   9   4      200.06      173.01     17.60 o 
  -7  10   4        2.14       -8.66      8.66 o 
  -6  10   4       35.21       22.47      6.83 o 
  -5  10   4      509.43      501.68     38.58 o 
  -4  10   4      551.47      548.65     11.71 o 
  -3  10   4      354.86      370.36     10.58 o 
  -2  10   4      164.32      156.04     53.39 o 
  -1  10   4       38.05       49.49     15.25 o 
   0  10   4      284.93      273.52     27.62 o 
   1  10   4     1109.47     1144.71     23.73 o 
   2  10   4      226.24      250.12      7.89 o 
   3  10   4      158.00      148.95      7.14 o 
   4  10   4       52.76       54.63      7.86 o 
   5  10   4      149.88      139.96     20.51 o 
   6  10   4      373.46      323.38     33.85 o 
   7  10   4       71.61       63.13     11.17 o 
  -6  11   4      247.54      258.87     14.26 o 
  -5  11   4      108.41      115.32     16.78 o 
  -4  11   4       22.87       15.03      7.58 o 
  -3  11   4      189.32      201.34      7.83 o 
  -2  11   4      399.33      426.22     12.40 o 
  -1  11   4      194.79      226.95      9.02 o 
   0  11   4      228.97      228.45      9.08 o 
   1  11   4        0.47       -1.88      5.01 o 
   2  11   4      330.19      348.50     12.15 o 
   3  11   4      249.12      195.70     10.52 o 
   4  11   4      203.25      206.35     15.09 o 
   5  11   4       99.06       81.60     13.09 o 
   6  11   4        0.12       -9.96     11.21 o 
  -5  12   4       20.55       26.80     11.15 o 
  -4  12   4      115.21      107.34     10.90 o 
  -3  12   4       84.75       62.56      7.51 o 
  -2  12   4       47.28       50.16      7.45 o 
  -1  12   4        8.32       11.90      7.58 o 
   0  12   4       80.97       71.96      8.89 o 
   1  12   4      108.17      102.20     12.15 o 
   2  12   4       13.37        9.96      8.70 o 
   3  12   4        1.94       -4.45      9.46 o 
   4  12   4       48.07       72.83     13.21 o 
  -2  13   4       60.73       61.37     13.34 o 
  -1  13   4      277.47      276.92     19.98 o 
   0  13   4       39.72       40.08     14.90 o 
   1  13   4       11.29       -3.69     12.46 o 
 -11   1   5        4.07        0.13      7.91 o 
 -10   1   5       50.87       48.41      5.39 o 
  -9   1   5      228.93      208.50      7.66 o 
  -8   1   5      222.07      225.70      9.42 o 
  -7   1   5       14.36        8.14      2.61 o 
  -6   1   5       79.14       73.17      2.85 o 
  -5   1   5      124.21      132.38      3.43 o 
  -4   1   5        0.11        3.85      2.19 o 
  -3   1   5     3327.63     3562.47     35.72 o 
  -2   1   5      193.99      185.72      5.10 o 
  -1   1   5      782.92      829.65     10.18 o 
   0   1   5     2180.01     2188.69     28.06 o 
   1   1   5      887.12      967.60     12.62 o 
   2   1   5     1874.46     2025.80     24.66 o 
   3   1   5      870.46      989.90     13.97 o 
   4   1   5        3.93        1.58      3.12 o 
   5   1   5       16.65       17.41      5.67 o 
   6   1   5        1.53        2.23      3.98 o 
   7   1   5       57.35       54.06      4.55 o 
   8   1   5        7.71        7.45      6.39 o 
   9   1   5      268.84      281.15     13.94 o 
  10   1   5       22.20       42.83      9.49 o 
  11   1   5       19.68       25.85     12.35 o 
 -11   2   5        6.96        8.34      8.00 o 
 -10   2   5       17.35        2.72      4.96 o 
  -9   2   5       43.39       44.40      9.49 o 
  -8   2   5      158.58      154.46      7.77 o 
  -7   2   5      800.88      827.70     11.67 o 
  -6   2   5      790.38      838.32     11.27 o 
  -5   2   5      770.10      750.91      9.70 o 
  -4   2   5       90.36       78.10      2.33 o 
  -3   2   5      799.49      813.71     15.72 o 
  -2   2   5      855.00      883.07     10.52 o 
  -1   2   5     1888.88     1849.03     18.97 o 
   0   2   5      681.76      678.65      8.30 o 
   1   2   5      143.81      159.05      3.60 o 
   2   2   5      353.66      336.01      5.82 o 
   3   2   5       81.25       80.20      5.17 o 
   4   2   5        3.27        1.33      4.16 o 
   5   2   5        2.62       -3.54      3.54 o 
   6   2   5      845.13      900.34     24.05 o 
   7   2   5        1.88       10.31      5.98 o 
   8   2   5       24.59       31.99      9.99 o 
   9   2   5       36.66       45.51     10.25 o 
  10   2   5       28.58       20.11     33.79 o 
  11   2   5      137.63      140.29     16.11 o 
 -11   3   5        2.70        6.22      8.60 o 
 -10   3   5      109.83       98.88      9.41 o 
  -9   3   5        5.69       15.66      6.06 o 
  -8   3   5      106.98      124.15      8.80 o 
  -7   3   5      351.97      349.93     10.33 o 
  -6   3   5      620.16      638.92      9.35 o 
  -5   3   5      271.10      260.02      5.06 o 
  -4   3   5      141.63      137.03      4.67 o 
  -3   3   5       44.67       61.61      4.73 o 
  -2   3   5       65.55       73.89      2.72 o 
  -1   3   5      201.23      190.49      5.20 o 
   0   3   5       65.83       59.94      2.42 o 
   1   3   5      383.80      388.98     12.84 o 
   2   3   5       15.81       32.07      4.76 o 
   3   3   5      204.49      231.11      5.38 o 
   4   3   5       11.99       23.14      3.73 o 
   5   3   5       48.88       43.31      4.45 o 
   6   3   5       86.29       97.81      5.40 o 
   7   3   5       32.17       25.52      4.72 o 
   8   3   5        1.28        0.69      7.48 o 
   9   3   5        4.51       13.15     11.96 o 
  10   3   5       31.54       22.21     11.11 o 
 -11   4   5        5.90       10.14     24.14 o 
 -10   4   5        0.10       11.26     21.95 o 
  -9   4   5        2.32        5.41      7.17 o 
  -8   4   5        0.69        1.02      4.65 o 
  -7   4   5       39.13       43.14      4.29 o 
  -6   4   5       90.59       85.62      4.57 o 
  -5   4   5       74.08       75.95      3.22 o 
  -4   4   5       59.07       62.20      3.60 o 
  -3   4   5     1568.23     1640.60     19.30 o 
  -2   4   5      640.98      653.83      8.90 o 
  -1   4   5      481.86      430.32      6.47 o 
   0   4   5     1603.85     1538.13     74.43 o 
   1   4   5      246.00      272.89      4.96 o 
   2   4   5       45.22       52.77      3.79 o 
   3   4   5     1916.99     2018.32     26.21 o 
   4   4   5     1276.03     1379.83     17.70 o 
   5   4   5      168.32      182.20      5.19 o 
   6   4   5      103.26       91.15      4.38 o 
   7   4   5       36.32       37.86      5.01 o 
   8   4   5        0.97        2.60      5.71 o 
   9   4   5       13.53       11.21     11.27 o 
  10   4   5        0.66        4.76     30.97 o 
 -10   5   5        2.08        1.03      9.33 o 
  -9   5   5       50.41       48.50      5.72 o 
  -8   5   5        2.62        2.09      6.23 o 
  -7   5   5        0.56       -0.09      3.05 o 
  -6   5   5        8.33       12.08      2.23 o 
  -5   5   5      944.58     1001.29     12.56 o 
  -4   5   5       89.64       77.00      3.10 o 
  -3   5   5      166.15      166.14      3.54 o 
  -2   5   5      241.50      233.64      9.46 o 
  -1   5   5      971.53      931.22     21.23 o 
   0   5   5      131.96      130.47      4.85 o 
   1   5   5      752.92      785.27     16.16 o 
   2   5   5     2241.39     2331.75     49.54 o 
   3   5   5        5.59        6.94      1.73 o 
   4   5   5      144.21      145.68      5.45 o 
   5   5   5      252.83      257.75      6.83 o 
   6   5   5      217.29      212.26      6.11 o 
   7   5   5       59.65       55.28      5.72 o 
   8   5   5       51.33       46.60      7.26 o 
   9   5   5       87.27       98.09     15.03 o 
  10   5   5        2.14       23.80     13.21 o 
 -10   6   5       65.40       70.77     11.65 o 
  -9   6   5       97.88      115.87     10.27 o 
  -8   6   5      127.87      142.91      7.39 o 
  -7   6   5      258.46      227.64     14.22 o 
  -6   6   5      256.97      243.16      6.18 o 
  -5   6   5      138.36      129.32      4.12 o 
  -4   6   5     1384.12     1409.52     43.05 o 
  -3   6   5      577.52      585.24     34.22 o 
  -2   6   5      287.51      258.77      5.16 o 
  -1   6   5        7.75        7.99      4.67 o 
   0   6   5       19.63       16.66      6.29 o 
   1   6   5      507.14      517.04      9.03 o 
   2   6   5      584.01      578.51     14.43 o 
   3   6   5        7.42        3.46      3.54 o 
   4   6   5       76.43       78.76      4.73 o 
   5   6   5        5.83        7.16      5.64 o 
   6   6   5      102.26       84.91      7.55 o 
   7   6   5      538.24      517.87     13.27 o 
   8   6   5      256.59      238.00     11.41 o 
   9   6   5       13.81       13.54      9.27 o 
 -10   7   5      117.97      132.51     14.97 o 
  -9   7   5       62.24       64.30      9.21 o 
  -8   7   5        2.00       -4.59      5.81 o 
  -7   7   5       10.60       15.42      3.66 o 
  -6   7   5       24.36       31.57      3.43 o 
  -5   7   5       41.78       32.37      2.99 o 
  -4   7   5       19.94       19.65      4.67 o 
  -3   7   5       20.51       20.63      3.00 o 
  -2   7   5      372.43      397.65      7.69 o 
  -1   7   5        2.77       11.87     14.43 o 
   0   7   5     1059.75     1103.40     49.07 o 
   1   7   5      422.96      453.31      8.60 o 
   2   7   5      267.86      268.14     17.44 o 
   3   7   5      444.53      456.27      8.98 o 
   4   7   5      304.84      333.29      7.24 o 
   5   7   5       26.30       17.75      6.26 o 
   6   7   5        5.86        2.87      3.71 o 
   7   7   5       22.24       16.53      7.55 o 
   8   7   5      140.44      132.38     12.50 o 
   9   7   5      210.00      195.52     23.11 o 
  -9   8   5       15.55        1.21     11.52 o 
  -8   8   5      193.42      174.42     11.06 o 
  -7   8   5      225.56      239.61     16.09 o 
  -6   8   5        6.27       20.59      6.67 o 
  -5   8   5       21.29       20.25      4.94 o 
  -4   8   5      548.66      583.15     13.21 o 
  -3   8   5      995.85     1085.00     15.77 o 
  -2   8   5     1694.06     1811.18     38.67 o 
  -1   8   5     1079.89     1067.53     37.26 o 
   0   8   5       13.98       14.21      7.20 o 
   1   8   5      438.44      466.36     14.43 o 
   2   8   5     1402.19     1439.24     71.67 o 
   3   8   5       65.06       69.49      4.81 o 
   4   8   5        0.46        0.87      3.75 o 
   5   8   5      303.38      282.64      9.80 o 
   6   8   5        0.84       -5.53      5.53 o 
   7   8   5       45.35       63.89     12.52 o 
   8   8   5       70.64       55.92     10.16 o 
  -8   9   5        3.79      -10.65     21.95 o 
  -7   9   5       27.18       10.60      9.86 o 
  -6   9   5      150.05      117.11      8.83 o 
  -5   9   5      373.12      362.08      9.77 o 
  -4   9   5      143.25      154.23     37.64 o 
  -3   9   5        6.44       13.24      4.31 o 
  -2   9   5        3.57        7.74     12.56 o 
  -1   9   5       31.09       19.18      8.80 o 
   0   9   5      121.90      122.21     10.40 o 
   1   9   5      359.98      361.54      9.81 o 
   2   9   5      242.59      228.45      8.33 o 
   3   9   5      403.27      436.75     13.62 o 
   4   9   5      356.98      384.96     10.41 o 
   5   9   5      273.15      263.31      9.57 o 
   6   9   5      180.85      155.11     11.24 o 
   7   9   5        1.72        5.41      9.58 o 
   8   9   5       83.38       74.49     12.47 o 
  -7  10   5       37.31       49.01     26.02 o 
  -6  10   5       34.18       45.93      9.68 o 
  -5  10   5       49.91       44.37      5.31 o 
  -4  10   5      288.21      293.83      8.58 o 
  -3  10   5      555.77      591.67     12.15 o 
  -2  10   5      195.09      204.91      6.45 o 
  -1  10   5        1.73        8.14      5.01 o 
   0  10   5        8.52        9.96      5.07 o 
   1  10   5      233.94      230.71      9.14 o 
   2  10   5      161.49      184.62     17.66 o 
   3  10   5      384.70      373.26     37.70 o 
   4  10   5      139.54      117.95     11.65 o 
   5  10   5        0.06        0.16      7.50 o 
   6  10   5       55.51       57.21     10.55 o 
   7  10   5       92.50       69.01     14.53 o 
  -6  11   5      139.53      157.18     11.68 o 
  -5  11   5      449.80      430.35     17.66 o 
  -4  11   5      101.84      100.70      8.02 o 
  -3  11   5        0.07       -4.95      6.83 o 
  -2  11   5        0.84        5.64      6.33 o 
  -1  11   5      477.84      470.75     14.09 o 
   0  11   5      178.30      183.99      8.83 o 
   1  11   5       77.93       87.61      7.01 o 
   2  11   5       27.90       32.00      8.20 o 
   3  11   5        0.48       -1.25     10.08 o 
   4  11   5      201.72      216.49     16.22 o 
   5  11   5      245.83      268.66     19.66 o 
  -4  12   5        4.70       18.72      9.33 o 
  -3  12   5      136.48      128.50     11.90 o 
  -2  12   5      221.74      236.84     11.59 o 
  -1  12   5       58.67       79.34     11.15 o 
   0  12   5       68.07       60.18     10.46 o 
   1  12   5      194.05      212.86     12.40 o 
   2  12   5       98.24      115.79     12.90 o 
   3  12   5      281.68      233.78     16.85 o 
   4  12   5       11.56        4.45     15.03 o 
  -1  13   5      180.15      148.54     17.10 o 
   0  13   5      158.08      141.28     13.65 o 
 -11   0   6      220.17      245.42     17.22 o 
 -10   0   6      746.60      742.66     25.93 o 
  -9   0   6       67.12       55.61      8.20 o 
  -8   0   6      168.41      157.19      6.89 o 
  -7   0   6     1468.46     1481.31     26.99 o 
  -6   0   6     3794.96     3851.64     58.99 o 
  -5   0   6     1278.56     1269.89     21.42 o 
  -4   0   6      350.79      319.26      7.14 o 
  -3   0   6     1871.00     1909.10     30.62 o 
  -2   0   6       74.32       59.43      3.07 o 
  -1   0   6     3676.45     3315.70     51.85 o 
   0   0   6     9880.92     9515.38    136.71 o 
   1   0   6     1578.92     1617.21     26.18 o 
   2   0   6      323.94      356.96      9.46 o 
   3   0   6     2997.56     2978.91     46.47 o 
   4   0   6       71.58       66.95      6.14 o 
   5   0   6      115.21      112.03      6.89 o 
   6   0   6      259.17      280.31     10.08 o 
   7   0   6        4.97        5.64      6.89 o 
   8   0   6     1915.02     1961.96     53.23 o 
   9   0   6      476.37      526.61     26.43 o 
  10   0   6       68.06       51.23     15.78 o 
 -11   1   6        2.87       16.19      9.36 o 
 -10   1   6      717.21      765.92     17.95 o 
  -9   1   6      610.38      631.46     20.16 o 
  -8   1   6      558.76      553.91      9.99 o 
  -7   1   6        2.47        3.00      2.82 o 
  -6   1   6      132.21      149.01      4.26 o 
  -5   1   6     1614.20     1644.24     19.32 o 
  -4   1   6     5156.98     5114.61     51.84 o 
  -3   1   6     4815.40     4755.82     42.64 o 
  -2   1   6     1422.51     1357.94     14.95 o 
  -1   1   6       33.53       38.89      1.94 o 
   0   1   6     3209.64     2947.47     54.26 o 
   1   1   6     7647.74     7406.63     81.85 o 
   2   1   6     5692.08     5660.84     62.18 o 
   3   1   6       75.69       65.14      3.14 o 
   4   1   6     1332.16     1473.67     21.67 o 
   5   1   6      755.86      817.71     19.35 o 
   6   1   6     1222.56     1231.82     18.64 o 
   7   1   6      887.13      924.48     16.14 o 
   8   1   6      363.61      352.39     13.68 o 
   9   1   6        0.08      -12.31     20.42 o 
  10   1   6      143.65      125.19     13.97 o 
 -11   2   6      255.30      261.05     17.57 o 
 -10   2   6      154.07      147.45     15.47 o 
  -9   2   6       23.26       20.49      5.04 o 
  -8   2   6      496.44      488.28      9.76 o 
  -7   2   6     2722.16     2863.93     32.19 o 
  -6   2   6     4435.64     4612.78     48.07 o 
  -5   2   6     2437.26     2355.58     26.26 o 
  -4   2   6      551.03      648.95     14.06 o 
  -3   2   6     1922.47     1911.29     21.68 o 
  -2   2   6     4093.18     3828.58     37.91 o 
  -1   2   6     2521.99     2316.32     24.65 o 
   0   2   6     3364.57     3217.85     39.80 o 
   1   2   6      762.23      706.60      9.25 o 
   2   2   6     1122.62     1105.98     13.99 o 
   3   2   6     1877.05     1816.85     24.03 o 
   4   2   6     2669.89     2705.10     87.42 o 
   5   2   6     2639.03     2870.31     37.57 o 
   6   2   6      151.93      164.46      6.29 o 
   7   2   6      343.69      351.65      9.23 o 
   8   2   6     1463.81     1532.81     74.43 o 
   9   2   6      585.17      592.92     24.99 o 
  10   2   6      217.32      190.43     59.34 o 
 -11   3   6       87.03       90.40     12.06 o 
 -10   3   6      221.29      218.60     12.61 o 
  -9   3   6      490.52      495.33     24.36 o 
  -8   3   6      294.64      309.19      8.62 o 
  -7   3   6      521.84      519.00      9.27 o 
  -6   3   6        7.74        7.41      2.56 o 
  -5   3   6      504.80      477.67      8.07 o 
  -4   3   6     2806.35     2711.83     29.31 o 
  -3   3   6     6946.73     6844.58     74.27 o 
  -2   3   6      438.07      376.04      7.30 o 
  -1   3   6        1.33       -0.89      2.33 o 
   0   3   6      378.61      354.14      6.00 o 
   1   3   6     1906.09     1778.11     21.60 o 
   2   3   6     1110.47     1076.34     15.10 o 
   3   3   6      706.62      707.01     11.99 o 
   4   3   6        2.58        9.97      4.04 o 
   5   3   6     1659.94     1719.39     24.81 o 
   6   3   6      800.50      841.50     14.65 o 
   7   3   6      364.80      330.72     10.99 o 
   8   3   6        6.93       10.32      9.11 o 
   9   3   6        0.06        5.62     16.25 o 
  10   3   6       39.80       50.53     12.38 o 
 -11   4   6       76.78       65.14     10.16 o 
 -10   4   6       86.83       86.78      9.68 o 
  -9   4   6      206.81      194.56     11.30 o 
  -8   4   6       59.29       64.82      5.51 o 
  -7   4   6     1388.40     1463.85     20.68 o 
  -6   4   6      459.90      454.88     12.74 o 
  -5   4   6     1158.69     1177.77     16.36 o 
  -4   4   6       36.98       33.13      2.66 o 
  -3   4   6      722.85      724.47     16.81 o 
  -2   4   6     6720.94     6678.00     77.62 o 
  -1   4   6     5545.89     5591.78     55.75 o 
   0   4   6      859.70      806.25     16.31 o 
   1   4   6        5.07        7.05      2.08 o 
   2   4   6      132.47      146.82      4.48 o 
   3   4   6     3511.83     3687.02     44.97 o 
   4   4   6     3965.97     4123.43     47.71 o 
   5   4   6     1654.07     1685.31     23.95 o 
   6   4   6        6.02        5.57      3.74 o 
   7   4   6      265.15      274.30     14.62 o 
   8   4   6        3.79       11.76      6.40 o 
   9   4   6      342.53      291.26     14.56 o 
  10   4   6       78.48       96.75     14.02 o 
 -10   5   6      240.65      202.61     12.90 o 
  -9   5   6      675.20      663.39     20.45 o 
  -8   5   6      627.33      650.91     15.37 o 
  -7   5   6      299.20      276.84      7.22 o 
  -6   5   6      563.69      577.15      9.54 o 
  -5   5   6      880.19      933.54     12.99 o 
  -4   5   6     1734.16     1718.77     44.53 o 
  -3   5   6     1328.46     1272.61     18.76 o 
  -2   5   6     2761.18     2628.92     33.64 o 
  -1   5   6       77.14       82.73      2.26 o 
   0   5   6     2001.66     1829.65     24.61 o 
   1   5   6      386.60      320.36      5.61 o 
   2   5   6      372.41      328.99      5.67 o 
   3   5   6       96.45      106.64      8.86 o 
   4   5   6       65.22       59.11      5.23 o 
   5   5   6      868.92      871.23     13.59 o 
   6   5   6     1631.06     1706.51     34.16 o 
   7   5   6      534.65      542.45     16.91 o 
   8   5   6       96.96       90.51      7.31 o 
   9   5   6        1.15       13.93      8.79 o 
  10   5   6       93.82      102.58     13.53 o 
 -10   6   6      295.95      279.43     15.32 o 
  -9   6   6       28.69       25.62      9.71 o 
  -8   6   6      296.69      269.58     11.82 o 
  -7   6   6      982.05      997.78     17.77 o 
  -6   6   6     1268.86     1265.93     19.60 o 
  -5   6   6        3.92        3.89      1.28 o 
  -4   6   6        6.15        6.69      1.72 o 
  -3   6   6       77.51       82.02      2.72 o 
  -2   6   6     3394.74     3466.70     58.65 o 
  -1   6   6     3975.27     4086.43     54.23 o 
   0   6   6     1566.82     1567.90     23.89 o 
   1   6   6       18.36       20.58      2.70 o 
   2   6   6      588.02      646.47     11.71 o 
   3   6   6      846.47      839.38     12.53 o 
   4   6   6     2782.87     2941.24     37.40 o 
   5   6   6      236.41      231.96      6.41 o 
   6   6   6      135.98      126.00      5.98 o 
   7   6   6        3.94       -2.79      5.57 o 
   8   6   6      376.16      391.11     18.59 o 
   9   6   6      359.39      392.12     22.74 o 
  -9   7   6      390.48      355.04     16.76 o 
  -8   7   6      261.39      267.12     12.25 o 
  -7   7   6       45.24       49.47      9.71 o 
  -6   7   6       99.78       81.45      4.36 o 
  -5   7   6        5.66        8.57      2.16 o 
  -4   7   6      278.18      276.68     15.94 o 
  -3   7   6      700.60      704.01     35.26 o 
  -2   7   6      694.64      719.74     12.68 o 
  -1   7   6      733.69      735.60     34.57 o 
   0   7   6     1411.99     1489.29     23.34 o 
   1   7   6     1914.11     1933.28     42.71 o 
   2   7   6     1648.15     1589.33     40.20 o 
   3   7   6      774.40      818.44     26.43 o 
   4   7   6       83.40       87.91      4.50 o 
   5   7   6      214.08      198.65      6.63 o 
   6   7   6       63.89       64.92      4.99 o 
   7   7   6       30.66       35.34      7.52 o 
   8   7   6       96.43      106.97     11.89 o 
   9   7   6        1.18        4.15     12.49 o 
  -9   8   6        2.80        9.01     12.37 o 
  -8   8   6       19.93        1.70      9.95 o 
  -7   8   6      414.87      403.25     19.31 o 
  -6   8   6     1007.25      994.42     22.99 o 
  -5   8   6      279.36      287.86      8.00 o 
  -4   8   6       10.18        4.00      5.60 o 
  -3   8   6      342.44      356.29     21.64 o 
  -2   8   6       20.38       26.35     17.60 o 
  -1   8   6      976.71     1026.55     16.70 o 
   0   8   6      323.20      343.06      8.04 o 
   1   8   6      119.20      108.39      7.86 o 
   2   8   6      208.59      186.48     13.06 o 
   3   8   6      321.98      320.87     19.29 o 
   4   8   6      247.41      263.06      7.21 o 
   5   8   6      275.69      303.17      9.17 o 
   6   8   6       55.66       38.83      8.70 o 
   7   8   6       98.33       83.92     12.40 o 
   8   8   6      237.71      211.35     15.68 o 
  -8   9   6       82.55       69.49     12.35 o 
  -7   9   6       75.77       75.06     12.84 o 
  -6   9   6        5.32       21.92      7.10 o 
  -5   9   6      239.23      261.93      8.54 o 
  -4   9   6     1157.78     1268.08     21.42 o 
  -3   9   6      767.03      794.01     15.53 o 
  -2   9   6       69.00       62.12      5.14 o 
  -1   9   6      393.87      409.01     10.65 o 
   0   9   6      433.10      421.09     11.27 o 
   1   9   6     1507.52     1607.19     36.13 o 
   2   9   6      955.64     1002.11     25.36 o 
   3   9   6      644.70      631.20     13.50 o 
   4   9   6       17.88        2.15     14.69 o 
   5   9   6      128.53      110.84      9.72 o 
   6   9   6      469.30      494.90     19.13 o 
   7   9   6      152.95      144.18     12.83 o 
  -7  10   6       30.35        9.11     10.94 o 
  -6  10   6      128.33      118.00     10.38 o 
  -5  10   6      137.51      138.99     11.43 o 
  -4  10   6        2.30        9.33      5.64 o 
  -3  10   6      193.28      201.34      8.52 o 
  -2  10   6       54.99       62.12      6.33 o 
  -1  10   6       64.53       83.42      6.39 o 
   0  10   6       84.79       98.19      5.45 o 
   1  10   6      179.22      184.62      7.45 o 
   2  10   6      141.59      152.18     10.52 o 
   3  10   6      195.24      161.68     14.25 o 
   4  10   6       90.35      101.20     12.09 o 
   5  10   6      174.06      176.60     15.97 o 
   6  10   6       45.72       48.03     12.46 o 
  -6  11   6        0.11       -0.72      7.49 o 
  -5  11   6      114.39      119.61     10.40 o 
  -4  11   6      448.45      490.47     18.85 o 
  -3  11   6      366.21      378.06     13.65 o 
  -2  11   6      105.83       91.37      7.64 o 
  -1  11   6        1.73        0.63      5.07 o 
   0  11   6       72.87       60.18      7.39 o 
   1  11   6      510.63      514.02     15.91 o 
   2  11   6      196.92      182.61     13.53 o 
   3  11   6        2.24      -13.15     21.98 o 
   4  11   6       16.44       13.15     11.27 o 
   5  11   6       94.83       99.70     16.47 o 
  -4  12   6        0.04        4.45     10.08 o 
  -3  12   6        2.13       15.03      9.33 o 
  -2  12   6       51.51       48.72     10.46 o 
  -1  12   6       99.63       99.70     11.52 o 
   0  12   6      157.84      155.31     11.84 o 
   1  12   6        7.14       -0.63      8.83 o 
   2  12   6       44.82       23.11     11.77 o 
   3  12   6       66.81       73.27     15.84 o 
 -11   1   7       23.21       20.57     17.85 o 
 -10   1   7       12.01        9.65      6.26 o 
  -9   1   7        6.55       -4.08      5.78 o 
  -8   1   7       17.75       18.09      4.01 o 
  -7   1   7      187.39      190.66     12.09 o 
  -6   1   7       89.75       94.64      3.60 o 
  -5   1   7      448.39      487.18      7.82 o 
  -4   1   7      646.29      689.78      9.30 o 
  -3   1   7       33.63       35.45      3.07 o 
  -2   1   7      166.67      140.92      3.96 o 
  -1   1   7       48.87       36.55      1.95 o 
   0   1   7      306.91      288.20      5.30 o 
   1   1   7     2468.62     2687.29     29.34 o 
   2   1   7      198.63      195.18      5.60 o 
   3   1   7       11.10       10.58      4.70 o 
   4   1   7       51.11       63.12      7.26 o 
   5   1   7       77.72       77.71      5.21 o 
   6   1   7       12.48       13.87      4.39 o 
   7   1   7        0.42       -5.92     11.55 o 
   8   1   7        0.17        9.26      8.07 o 
   9   1   7      105.54      102.20     14.50 o 
  10   1   7        9.27        7.13     11.65 o 
 -11   2   7        0.14       -1.43      5.30 o 
 -10   2   7       31.06       21.70      7.20 o 
  -9   2   7      339.84      330.12     11.58 o 
  -8   2   7      231.62      235.69      7.87 o 
  -7   2   7     1071.95     1058.13     27.68 o 
  -6   2   7      454.66      450.92     11.15 o 
  -5   2   7        5.68        7.96      1.96 o 
  -4   2   7      636.13      666.17      9.00 o 
  -3   2   7     1112.97     1240.88     14.30 o 
  -2   2   7     1307.34     1300.31     23.39 o 
  -1   2   7     1207.84     1206.48     14.77 o 
   0   2   7       90.91      108.65      2.75 o 
   1   2   7      340.77      349.15      6.26 o 
   2   2   7       62.50       74.42      3.19 o 
   3   2   7        0.08       -2.17      2.86 o 
   4   2   7       63.67       62.05      3.73 o 
   5   2   7      451.76      487.43     10.07 o 
   6   2   7       62.56       76.09     16.69 o 
   7   2   7       78.31       65.83      7.11 o 
   8   2   7      342.25      352.97     13.24 o 
   9   2   7      122.86      104.33     13.19 o 
  10   2   7       71.43       50.36     14.17 o 
 -11   3   7        0.86       -3.75     10.63 o 
 -10   3   7       16.85       10.17     10.93 o 
  -9   3   7       29.18       26.48      5.53 o 
  -8   3   7       28.60       45.01      8.24 o 
  -7   3   7      250.22      260.84      7.12 o 
  -6   3   7       25.23       27.12      5.35 o 
  -5   3   7       30.99       26.30      3.10 o 
  -4   3   7      263.75      272.38      5.85 o 
  -3   3   7       81.73       94.05      3.10 o 
  -2   3   7      212.10      202.25      4.44 o 
  -1   3   7      159.86      140.25     11.49 o 
   0   3   7       94.67       88.60      2.48 o 
   1   3   7      170.33      160.86      4.41 o 
   2   3   7      556.55      562.04      8.78 o 
   3   3   7      310.08      313.47      6.27 o 
   4   3   7       21.70       27.82      3.81 o 
   5   3   7      138.85      145.05      5.94 o 
   6   3   7      544.47      538.82     10.89 o 
   7   3   7      108.68      115.45      7.85 o 
   8   3   7      111.14      116.73     12.90 o 
   9   3   7       18.36       15.83     10.57 o 
  10   3   7        1.26       -6.43     10.47 o 
 -10   4   7      104.76       82.26     10.24 o 
  -9   4   7       26.70       26.63      9.14 o 
  -8   4   7        8.45       11.44      3.36 o 
  -7   4   7       15.79       17.11      4.17 o 
  -6   4   7      154.56      140.76      5.35 o 
  -5   4   7      180.90      186.39      7.14 o 
  -4   4   7      106.93      105.00      3.81 o 
  -3   4   7       27.91       30.49      4.73 o 
  -2   4   7      437.77      460.00      8.24 o 
  -1   4   7      629.73      669.05      9.01 o 
   0   4   7      580.40      610.31      9.27 o 
   1   4   7      292.47      285.38      5.98 o 
   2   4   7      197.73      199.86      5.74 o 
   3   4   7       44.98       52.22      3.01 o 
   4   4   7      294.26      330.20      9.99 o 
   5   4   7      143.54      163.20      6.80 o 
   6   4   7        1.32       -3.65      8.45 o 
   7   4   7        5.98       18.27     11.84 o 
   8   4   7        4.08       10.68     10.33 o 
   9   4   7        2.65        9.54     13.09 o 
  10   4   7        3.49       -8.51     11.82 o 
 -10   5   7       40.28       44.11     11.46 o 
  -9   5   7       45.91       48.61      8.90 o 
  -8   5   7       18.87       21.44      6.11 o 
  -7   5   7      203.29      190.01     16.75 o 
  -6   5   7      462.15      484.77     10.49 o 
  -5   5   7      766.38      753.34     11.13 o 
  -4   5   7       94.64       93.13      4.25 o 
  -3   5   7        7.98        6.07      2.54 o 
  -2   5   7      326.65      328.63      7.70 o 
  -1   5   7      195.09      215.80      4.14 o 
   0   5   7      574.87      653.85     10.36 o 
   1   5   7       15.85       13.26      3.04 o 
   2   5   7       13.82       13.40      4.07 o 
   3   5   7      191.57      197.48      6.46 o 
   4   5   7       10.14       13.94      3.10 o 
   5   5   7      109.08      116.14      5.04 o 
   6   5   7      221.66      240.29     17.91 o 
   7   5   7       72.55       52.91      6.59 o 
   8   5   7      101.27       91.40     10.76 o 
   9   5   7        5.20        7.19     10.48 o 
 -10   6   7       32.21       30.53      9.27 o 
  -9   6   7       34.89       29.91      8.33 o 
  -8   6   7        0.17       -5.15      6.86 o 
  -7   6   7        1.38       -2.00      4.63 o 
  -6   6   7      347.97      329.59      8.64 o 
  -5   6   7      647.81      636.94     20.76 o 
  -4   6   7       12.84       16.77      5.07 o 
  -3   6   7       45.23       39.46      3.07 o 
  -2   6   7       16.92       14.66      2.25 o 
  -1   6   7       25.57       25.89      3.87 o 
   0   6   7      730.83      703.28     13.93 o 
   1   6   7      602.86      605.67     12.09 o 
   2   6   7      170.90      161.03      6.36 o 
   3   6   7        4.39        9.09      2.79 o 
   4   6   7      166.42      168.95      4.93 o 
   5   6   7      348.92      372.63      8.51 o 
   6   6   7      345.71      364.12     12.87 o 
   7   6   7       90.99       92.65     21.10 o 
   8   6   7       17.12       10.40      9.36 o 
   9   6   7       53.32       40.19     12.68 o 
  -9   7   7      146.44      148.21     11.65 o 
  -8   7   7      135.09      134.99     42.08 o 
  -7   7   7      371.23      349.06     11.75 o 
  -6   7   7      219.80      214.74      7.20 o 
  -5   7   7      294.52      262.44      7.01 o 
  -4   7   7       69.12       71.95      7.86 o 
  -3   7   7      491.83      530.65     36.04 o 
  -2   7   7      180.05      173.43      4.76 o 
  -1   7   7       16.46       25.45      8.11 o 
   0   7   7       41.27       28.36      4.86 o 
   1   7   7      114.91      116.62      4.50 o 
   2   7   7      422.04      431.99     10.95 o 
   3   7   7       60.62       65.24     14.12 o 
   4   7   7       40.30       37.71      4.62 o 
   5   7   7       46.65       47.02      4.53 o 
   6   7   7       95.76       92.77      8.67 o 
   7   7   7       14.49       18.77      8.25 o 
   8   7   7       45.80       56.49     10.19 o 
  -8   8   7        1.33        7.24     13.19 o 
  -7   8   7      103.10      105.28     13.81 o 
  -6   8   7       15.62       18.25     10.93 o 
  -5   8   7       92.17       94.89      7.84 o 
  -4   8   7      143.08      146.10      4.26 o 
  -3   8   7       24.09       17.47      4.38 o 
  -2   8   7       31.89       23.19      8.36 o 
  -1   8   7        2.68        3.04      5.88 o 
   0   8   7      611.01      623.92     14.10 o 
   1   8   7      721.53      735.61     18.22 o 
   2   8   7        1.48        5.92      3.06 o 
   3   8   7     1298.81     1259.04     34.54 o 
   4   8   7      314.34      325.98     10.17 o 
   5   8   7      147.64      153.04     13.59 o 
   6   8   7      149.97      147.06     11.21 o 
   7   8   7        0.43        2.51      9.57 o 
   8   8   7        0.52        2.61      9.79 o 
  -8   9   7       42.83        9.80     12.40 o 
  -7   9   7       80.14       88.90     13.00 o 
  -6   9   7      155.73      157.56     12.93 o 
  -5   9   7        0.32        3.42      5.83 o 
  -4   9   7       68.00       63.31      3.57 o 
  -3   9   7      653.12      686.49     15.72 o 
  -2   9   7      410.99      427.29     11.40 o 
  -1   9   7      243.65      228.45      7.58 o 
   0   9   7       85.21       97.19      7.39 o 
   1   9   7       42.14       44.34      7.64 o 
   2   9   7      102.73      106.27      9.27 o 
   3   9   7       12.40        2.50      4.81 o 
   4   9   7       67.85       87.30      8.85 o 
   5   9   7        6.90       11.09      7.53 o 
   6   9   7       10.19       13.76      8.16 o 
   7   9   7       78.58       69.96     15.84 o 
  -7  10   7        8.65       11.80      9.90 o 
  -6  10   7      152.13      143.24     12.71 o 
  -5  10   7      191.45      181.92     13.53 o 
  -4  10   7      149.04      166.08     10.33 o 
  -3  10   7       19.73       30.56      5.51 o 
  -2  10   7       75.51       74.96      6.07 o 
  -1  10   7      237.81      219.50      8.89 o 
   0  10   7      102.30      106.27      5.70 o 
   1  10   7      329.53      352.26     16.91 o 
   2  10   7      111.82      100.70     12.02 o 
   3  10   7       59.01       55.61     10.08 o 
   4  10   7      153.69      144.91     15.66 o 
   5  10   7      231.01      226.20     16.53 o 
   6  10   7       66.14       61.37     13.71 o 
  -5  11   7       12.44       11.90     11.21 o 
  -4  11   7       70.53       66.95     12.71 o 
  -3  11   7      186.00      209.23     14.47 o 
  -2  11   7      129.83      136.58     12.27 o 
  -1  11   7      138.17      138.34     10.58 o 
   0  11   7       32.41       40.08     13.65 o 
   1  11   7       20.34       21.92      8.64 o 
   2  11   7      117.14      118.49     14.15 o 
   3  11   7      185.65      194.26     15.34 o 
   4  11   7       38.29       32.00     12.46 o 
  -3  12   7       54.75       45.65     11.15 o 
  -2  12   7        0.47      -11.27     11.27 o 
  -1  12   7      248.78      264.59     17.91 o 
   0  12   7      265.35      264.59     14.65 o 
   1  12   7      114.14      130.76     12.59 o 
   2  12   7       69.57       91.87     14.40 o 
 -11   0   8        1.94       -6.26     16.28 o 
 -10   0   8      594.67      631.25     33.94 o 
  -9   0   8      867.25      870.48     29.56 o 
  -8   0   8      278.91      307.74     14.03 o 
  -7   0   8      957.11      975.37     20.29 o 
  -6   0   8       75.38       93.31      5.82 o 
  -5   0   8      717.70      739.97     14.97 o 
  -4   0   8     1617.46     1529.91     27.43 o 
  -3   0   8      405.40      340.17      8.33 o 
  -2   0   8     2129.40     2272.63     38.20 o 
  -1   0   8       21.65       14.47      3.82 o 
   0   0   8     5713.90     5909.98     80.79 o 
   1   0   8    34204.03    34907.51   1094.05 o 
   2   0   8     9517.40    10165.67    196.83 o 
   3   0   8     1130.36     1129.49     25.24 o 
   4   0   8      190.03      211.42      9.46 o 
   5   0   8        3.53       16.22      6.26 o 
   6   0   8      235.62      243.86      9.39 o 
   7   0   8      776.93      822.44     24.42 o 
   8   0   8      372.91      357.90     21.79 o 
   9   0   8        5.66       -4.45     16.91 o 
  10   0   8        3.88       28.12     21.23 o 
 -11   1   8      410.88      441.20     18.42 o 
 -10   1   8      552.80      607.16     18.73 o 
  -9   1   8      163.53      154.06      8.54 o 
  -8   1   8       43.14       42.27      5.57 o 
  -7   1   8      464.53      458.58      8.70 o 
  -6   1   8     2010.79     2095.15     28.62 o 
  -5   1   8     2482.06     2618.95     27.17 o 
  -4   1   8      828.82      800.41     10.47 o 
  -3   1   8      488.99      507.82      6.38 o 
  -2   1   8      437.97      386.88      5.88 o 
  -1   1   8     1207.81     1068.39     12.98 o 
   0   1   8      260.35      225.36      5.23 o 
   1   1   8      642.30      656.03      9.08 o 
   2   1   8      371.24      405.86      7.84 o 
   3   1   8      799.09      784.90     13.46 o 
   4   1   8     1013.27     1098.44     16.97 o 
   5   1   8     1070.31     1167.53     17.49 o 
   6   1   8       77.97       78.26     10.52 o 
   7   1   8       35.70       34.79      7.40 o 
   8   1   8      372.32      364.18     28.12 o 
   9   1   8      370.99      370.05     19.51 o 
  10   1   8       79.66       62.38     12.53 o 
 -11   2   8        0.81        6.65     15.66 o 
 -10   2   8       81.87       64.62      8.94 o 
  -9   2   8      610.10      608.98     22.20 o 
  -8   2   8      617.91      633.62     13.60 o 
  -7   2   8      203.51      209.62      6.17 o 
  -6   2   8        1.11        5.60      3.73 o 
  -5   2   8      414.66      398.89      6.68 o 
  -4   2   8     2562.70     2530.78     28.37 o 
  -3   2   8     2319.27     2284.06     23.92 o 
  -2   2   8     1593.52     1481.51     25.02 o 
  -1   2   8       17.48       17.66      2.21 o 
   0   2   8      259.34      247.42      4.73 o 
   1   2   8     3711.25     3623.32     51.93 o 
   2   2   8     2747.75     2740.89     35.82 o 
   3   2   8      931.92      953.75     30.97 o 
   4   2   8        0.22       -3.98      3.98 o 
   5   2   8      123.85      128.85     18.60 o 
   6   2   8      478.89      512.21     14.22 o 
   7   2   8      597.66      603.99     17.75 o 
   8   2   8      542.49      564.17     20.64 o 
   9   2   8       78.75       81.97     15.37 o 
  10   2   8       11.59       39.31     12.80 o 
 -10   3   8      206.39      197.59     20.07 o 
  -9   3   8      222.49      209.68     10.59 o 
  -8   3   8       61.68       56.53     13.25 o 
  -7   3   8       92.79       96.26     10.36 o 
  -6   3   8     1494.46     1564.73     49.35 o 
  -5   3   8     1723.75     1758.01     32.56 o 
  -4   3   8      205.20      190.59      5.20 o 
  -3   3   8      655.10      696.94     10.13 o 
  -2   3   8     5058.06     5096.46     54.90 o 
  -1   3   8     1264.77     1206.60     15.84 o 
   0   3   8     1663.90     1629.53     18.93 o 
   1   3   8      230.42      208.69      6.51 o 
   2   3   8      330.87      325.47      6.68 o 
   3   3   8      438.20      438.20      8.15 o 
   4   3   8     3571.77     3609.75     61.72 o 
   5   3   8     1982.86     2149.30     57.96 o 
   6   3   8      250.96      280.80     10.23 o 
   7   3   8      184.34      176.68     10.09 o 
   8   3   8      221.39      226.02     11.90 o 
   9   3   8       19.31        6.25     10.80 o 
 -10   4   8       82.94       86.76     18.13 o 
  -9   4   8      493.08      496.04     17.67 o 
  -8   4   8      990.55     1023.93     44.78 o 
  -7   4   8      137.64      122.29      6.77 o 
  -6   4   8      167.91      159.15     11.93 o 
  -5   4   8       86.60       80.77      7.11 o 
  -4   4   8     1368.78     1405.28     23.52 o 
  -3   4   8     3473.09     3484.22     45.81 o 
  -2   4   8     2409.75     2487.85     39.95 o 
  -1   4   8      570.53      543.55      7.81 o 
   0   4   8     1371.84     1415.85     23.58 o 
   1   4   8      428.88      406.33      7.84 o 
   2   4   8     2515.03     2636.92     34.54 o 
   3   4   8      341.69      355.37      8.16 o 
   4   4   8        1.40        2.09      2.85 o 
   5   4   8      321.99      338.09     16.94 o 
   6   4   8      772.35      809.99     37.61 o 
   7   4   8      163.30      174.20      9.29 o 
   8   4   8      194.86      214.79     20.13 o 
   9   4   8       35.81       37.88     12.99 o 
 -10   5   8       83.19       86.80     11.15 o 
  -9   5   8       88.92       89.96     13.78 o 
  -8   5   8        2.44        6.65      7.53 o 
  -7   5   8      812.69      859.50     17.96 o 
  -6   5   8      862.21      847.39     29.93 o 
  -5   5   8      989.33     1046.40     33.19 o 
  -4   5   8      164.48      166.45      5.22 o 
  -3   5   8       68.98       65.80      6.23 o 
  -2   5   8     1608.01     1610.84     21.18 o 
  -1   5   8     2083.97     2083.06     23.59 o 
   0   5   8      463.51      475.79      7.86 o 
   1   5   8       88.06       85.47      3.55 o 
   2   5   8        1.48       -1.03      4.07 o 
   3   5   8      481.34      480.31     24.67 o 
   4   5   8     1339.66     1349.82     38.55 o 
   5   5   8      840.86      877.33     23.80 o 
   6   5   8      214.38      199.04      9.55 o 
   7   5   8       42.58       35.28     16.31 o 
   8   5   8      123.31      118.97     12.21 o 
   9   5   8      201.93      150.34     20.54 o 
  -9   6   8      571.82      645.07     31.16 o 
  -8   6   8      655.19      690.59     23.71 o 
  -7   6   8      253.63      240.50      8.38 o 
  -6   6   8        0.76        0.31      4.45 o 
  -5   6   8      348.49      336.41      7.94 o 
  -4   6   8       25.24       29.20      3.49 o 
  -3   6   8      816.28      807.57     42.43 o 
  -2   6   8      935.03      956.81     20.76 o 
  -1   6   8      188.42      209.96     13.18 o 
   0   6   8      530.85      507.16     28.37 o 
   1   6   8     1390.33     1361.94     18.91 o 
   2   6   8      810.49      792.02     26.65 o 
   3   6   8      273.14      263.35      7.03 o 
   4   6   8       92.88       92.85      5.51 o 
   5   6   8       84.44       84.26      4.05 o 
   6   6   8        3.03       -0.27      4.99 o 
   7   6   8      255.90      259.84     14.63 o 
   8   6   8      120.82      126.02     12.99 o 
  -9   7   8        1.61       -1.54     10.10 o 
  -8   7   8       56.85       35.52     12.81 o 
  -7   7   8      404.67      401.56     40.55 o 
  -6   7   8      920.06      981.56     19.38 o 
  -5   7   8      667.40      668.91     14.22 o 
  -4   7   8      107.84      103.25     11.55 o 
  -3   7   8       23.89       15.84      4.38 o 
  -2   7   8      606.77      656.28     47.19 o 
  -1   7   8     2363.79     2412.89     83.01 o 
   0   7   8      913.95      905.91     18.13 o 
   1   7   8      119.47      120.82      5.64 o 
   2   7   8        0.35       -5.14      8.77 o 
   3   7   8      407.38      394.00     10.65 o 
   4   7   8      549.78      558.94     28.74 o 
   5   7   8      360.26      321.07     13.46 o 
   6   7   8        5.07        4.26      6.54 o 
   7   7   8       81.33       84.13     11.93 o 
   8   7   8      203.56      196.70     15.12 o 
  -8   8   8      173.03      180.17     13.94 o 
  -7   8   8       68.44       60.08     13.15 o 
  -6   8   8        7.43       15.52      6.21 o 
  -5   8   8      229.19      202.60      8.32 o 
  -4   8   8      494.30      500.34     38.14 o 
  -3   8   8      595.66      579.52     14.47 o 
  -2   8   8      506.88      537.00     12.78 o 
  -1   8   8      173.72      165.45      4.51 o 
   0   8   8      183.06      190.13      9.64 o 
   1   8   8      793.35      749.49     21.92 o 
   2   8   8      640.45      639.76     66.66 o 
   3   8   8       27.39       20.18      9.77 o 
   4   8   8       47.34       47.07      6.15 o 
   5   8   8       86.81       90.71      9.97 o 
   6   8   8      133.24      136.40     12.29 o 
   7   8   8      233.80      259.94     20.67 o 
  -7   9   8       53.80       91.04     13.29 o 
  -6   9   8      339.47      319.98     13.10 o 
  -5   9   8      359.03      341.05     12.96 o 
  -4   9   8      158.72      144.91      8.45 o 
  -3   9   8      229.19      205.60      7.20 o 
  -2   9   8      353.77      341.99     11.08 o 
  -1   9   8       13.99       15.66      2.57 o 
   0   9   8       32.90       21.23      6.89 o 
   1   9   8      188.93      183.30     12.21 o 
   2   9   8      244.54      229.96     15.16 o 
   3   9   8        2.37       -0.23      5.41 o 
   4   9   8      231.00      244.65     12.12 o 
   5   9   8      374.61      376.32     16.81 o 
   6   9   8       10.83       10.58     14.97 o 
  -6  10   8       11.35       10.58      8.77 o 
  -5  10   8       76.07       86.17     10.21 o 
  -4  10   8      480.99      476.19     17.47 o 
  -3  10   8      284.31      282.81     13.46 o 
  -2  10   8      156.26      142.47     10.15 o 
  -1  10   8       83.75       63.31      8.77 o 
   0  10   8       45.77       32.56      6.83 o 
   1  10   8      468.52      453.52     17.03 o 
   2  10   8      339.73      350.38     17.79 o 
   3  10   8        1.99       -4.45      9.46 o 
   4  10   8        4.06      -10.02     10.02 o 
   5  10   8       27.32       36.95     12.46 o 
  -5  11   8      236.43      229.96     15.97 o 
  -4  11   8       41.90       66.95     11.46 o 
  -3  11   8       17.95       13.71      9.46 o 
  -2  11   8      172.43      185.99     15.03 o 
  -1  11   8      110.85      124.00     14.47 o 
   0  11   8      203.90      196.39     13.34 o 
   1  11   8       60.60       48.72     10.15 o 
   2  11   8       18.75       32.00     13.03 o 
   3  11   8       84.42       99.70     12.96 o 
   4  11   8      155.22      141.28     16.09 o 
  -2  12   8       70.79       55.23     14.53 o 
  -1  12   8       17.88        2.50     11.84 o 
   0  12   8        0.66        3.13     15.09 o 
   1  12   8       24.15       19.41     15.66 o 
 -10   1   9        1.10       -3.64      6.96 o 
  -9   1   9      220.92      227.72     10.58 o 
  -8   1   9       73.89       56.56      6.33 o 
  -7   1   9       42.24       38.20      3.94 o 
  -6   1   9       59.20       60.73      4.07 o 
  -5   1   9       23.48       25.99      2.61 o 
  -4   1   9        0.46       -1.94      1.94 o 
  -3   1   9      346.14      412.31      7.64 o 
  -2   1   9      256.25      237.50      6.92 o 
  -1   1   9        5.85        6.16      2.17 o 
   0   1   9      171.85      194.69      9.11 o 
   1   1   9     1145.68     1180.53     15.18 o 
   2   1   9      111.55      106.81      4.84 o 
   3   1   9        4.87        7.23      3.99 o 
   4   1   9       25.81       20.82     10.61 o 
   5   1   9        2.18       -0.45      4.57 o 
   6   1   9       23.52       18.33      5.88 o 
   7   1   9       35.76       38.78      6.50 o 
   8   1   9        2.65       -4.09      7.44 o 
   9   1   9       42.93       49.04     11.33 o 
 -10   2   9       19.60       18.53      7.86 o 
  -9   2   9       93.31       68.72      7.82 o 
  -8   2   9       82.35       81.64      5.26 o 
  -7   2   9       52.81       48.81      3.87 o 
  -6   2   9      620.08      635.15     10.23 o 
  -5   2   9      154.90      164.25      4.91 o 
  -4   2   9        0.34        0.37      3.63 o 
  -3   2   9       81.57       80.99      4.29 o 
  -2   2   9      209.22      209.95      4.86 o 
  -1   2   9      201.13      201.69      6.76 o 
   0   2   9       62.20       53.05      2.61 o 
   1   2   9       10.10        8.76      2.82 o 
   2   2   9       17.82       12.27      3.30 o 
   3   2   9      151.28      150.35      5.20 o 
   4   2   9       26.00       28.91      3.96 o 
   5   2   9        3.93        3.13      4.03 o 
   6   2   9       41.96       31.35      5.82 o 
   7   2   9       45.74       43.96      6.78 o 
   8   2   9        2.20        6.76      8.16 o 
   9   2   9       48.38       22.38      8.52 o 
 -10   3   9        7.75       17.51      8.98 o 
  -9   3   9       68.03       70.45      9.29 o 
  -8   3   9       28.61       26.40      9.02 o 
  -7   3   9        0.05       -3.01      3.93 o 
  -6   3   9      405.53      383.09      7.94 o 
  -5   3   9       89.28      102.11      4.24 o 
  -4   3   9      375.50      387.59     14.81 o 
  -3   3   9       77.01       86.87      4.04 o 
  -2   3   9       34.31       33.04      4.04 o 
  -1   3   9       71.52       77.53      3.27 o 
   0   3   9       18.23       21.43      2.19 o 
   1   3   9       29.01       24.31      7.89 o 
   2   3   9        9.17        8.53      4.04 o 
   3   3   9        3.73        3.96      3.76 o 
   4   3   9       47.38       53.53      4.40 o 
   5   3   9       15.47       13.70      4.78 o 
   6   3   9       29.03       38.31      6.16 o 
   7   3   9       28.88       22.09      6.29 o 
   8   3   9        0.11       -3.76      7.20 o 
   9   3   9        5.56       24.96     33.72 o 
 -10   4   9        0.49        3.31     13.69 o 
  -9   4   9        9.07        7.12     10.05 o 
  -8   4   9        7.46       11.18      5.57 o 
  -7   4   9        6.14        2.88      7.80 o 
  -6   4   9      105.13       99.30     11.99 o 
  -5   4   9        2.82        4.00      3.75 o 
  -4   4   9       16.53       16.65      2.98 o 
  -3   4   9       69.76       73.22      6.48 o 
  -2   4   9      728.31      803.99     12.78 o 
  -1   4   9      272.16      271.71     15.25 o 
   0   4   9        3.35        2.35      1.97 o 
   1   4   9      113.53      108.56      4.89 o 
   2   4   9       88.60       91.45      5.07 o 
   3   4   9      281.40      270.66      7.49 o 
   4   4   9      605.45      635.01     11.96 o 
   5   4   9       28.77       30.98      4.57 o 
   6   4   9        8.17       -1.00      4.86 o 
   7   4   9       20.02       32.45      6.64 o 
   8   4   9        2.78        2.57      8.96 o 
   9   4   9        0.32       -4.19     10.79 o 
  -9   5   9        8.06       12.43      9.46 o 
  -8   5   9       20.70       14.80      6.02 o 
  -7   5   9       34.68       32.15      7.66 o 
  -6   5   9        3.46        4.36      4.60 o 
  -5   5   9      102.60       91.55      5.05 o 
  -4   5   9      156.62      162.26      4.96 o 
  -3   5   9       68.36       74.38      5.98 o 
  -2   5   9       15.44       18.64      2.85 o 
  -1   5   9      267.93      266.64      5.45 o 
   0   5   9      238.42      253.02      6.32 o 
   1   5   9      159.85      176.11     11.27 o 
   2   5   9      528.00      538.95     11.08 o 
   3   5   9      291.00      288.80      7.49 o 
   4   5   9       61.23       65.70      5.25 o 
   5   5   9       33.30       32.26      3.41 o 
   6   5   9       34.24       28.93      5.37 o 
   7   5   9       55.95       53.40     19.70 o 
   8   5   9       16.95       17.95     10.11 o 
  -9   6   9       73.21       97.95     11.87 o 
  -8   6   9       20.46       20.58     11.90 o 
  -7   6   9      155.85      175.66     14.03 o 
  -6   6   9      389.33      366.35     12.43 o 
  -5   6   9        0.96        1.41      3.76 o 
  -4   6   9      343.91      309.86      9.24 o 
  -3   6   9      449.99      464.46     14.00 o 
  -2   6   9      121.73      119.23      3.95 o 
  -1   6   9      132.88      138.15      4.23 o 
   0   6   9        9.90        8.06      2.55 o 
   1   6   9       12.25       11.84      2.28 o 
   2   6   9      233.95      219.73      5.45 o 
   3   6   9        1.24        0.94      2.85 o 
   4   6   9       53.14       50.27      4.66 o 
   5   6   9       18.75       23.19      6.64 o 
   6   6   9       66.21       64.48      7.85 o 
   7   6   9       39.24       40.83      9.78 o 
   8   6   9      140.95      116.90     14.87 o 
  -8   7   9       28.05       28.46     12.24 o 
  -7   7   9        0.15        7.21      8.60 o 
  -6   7   9        3.24       -3.25      9.08 o 
  -5   7   9        2.04        9.41      3.17 o 
  -4   7   9       16.46       17.40      5.14 o 
  -3   7   9       14.22       19.82      5.92 o 
  -2   7   9       38.28       34.57      4.38 o 
  -1   7   9       28.11       37.69      5.29 o 
   0   7   9      211.75      214.61     15.34 o 
   1   7   9      279.25      266.70      9.19 o 
   2   7   9      125.98      116.37      6.06 o 
   3   7   9       23.00       31.82      7.80 o 
   4   7   9      119.10       96.32      5.73 o 
   5   7   9      102.07      105.88      8.65 o 
   6   7   9       14.46       22.16      8.63 o 
   7   7   9       28.39       26.53      9.70 o 
  -8   8   9       85.21       84.60     12.16 o 
  -7   8   9      143.16      164.98     12.01 o 
  -6   8   9       47.50       44.09     11.37 o 
  -5   8   9       99.54      105.85      8.02 o 
  -4   8   9       24.78       24.88      9.71 o 
  -3   8   9      432.41      436.45     36.57 o 
  -2   8   9      536.35      590.42     12.15 o 
  -1   8   9     1145.11     1165.12     32.44 o 
   0   8   9      137.40      134.83      9.27 o 
   1   8   9       18.84       11.27      9.39 o 
   2   8   9      348.41      372.51     13.19 o 
   3   8   9      194.83      175.05      7.91 o 
   4   8   9       39.11       36.34      9.46 o 
   5   8   9      107.26      107.64     10.13 o 
   6   8   9       15.52        7.06     21.95 o 
   7   8   9        2.02      -11.89     11.89 o 
  -7   9   9        1.70       -8.07     11.46 o 
  -6   9   9       10.66       13.71      8.70 o 
  -5   9   9      159.82      174.60     11.27 o 
  -4   9   9      214.49      223.19     12.71 o 
  -3   9   9       74.97       76.28      8.33 o 
  -2   9   9        0.19       -3.82      3.82 o 
  -1   9   9       39.32       33.13      7.51 o 
   0   9   9        2.05        1.25      6.95 o 
   1   9   9      137.83      136.02     12.27 o 
   2   9   9        3.28        3.69      9.96 o 
   3   9   9       89.02       93.81     12.09 o 
   4   9   9      126.36      126.25     12.96 o 
   5   9   9      182.56      190.82     16.60 o 
   6   9   9       64.10       47.03     14.40 o 
  -5  10   9        1.08        3.69      9.96 o 
  -4  10   9       23.92       17.47     11.27 o 
  -3  10   9      231.22      253.32     18.35 o 
  -2  10   9      301.71      323.77     18.04 o 
  -1  10   9        4.02       17.47     13.15 o 
   0  10   9        5.02        1.25     11.96 o 
   1  10   9       18.04        6.89     11.96 o 
   2  10   9       27.00        8.14     10.02 o 
   3  10   9      195.40      230.71     17.47 o 
   4  10   9      135.75      108.40     14.59 o 
  -4  11   9      176.15      199.90     14.84 o 
  -3  11   9       37.05       26.30     10.52 o 
  -2  11   9        8.99       17.47     13.78 o 
  -1  11   9       56.16       47.72     14.53 o 
   0  11   9      128.85      148.54     16.47 o 
   1  11   9       41.02       50.85     14.28 o 
   2  11   9      121.56      120.11     13.15 o 
   3  11   9        0.82       11.27     13.78 o 
 -10   0  10      294.24      266.22     23.67 o 
  -9   0  10      255.69      280.31     17.60 o 
  -8   0  10        4.38       11.27      8.08 o 
  -7   0  10      105.68      106.27     13.90 o 
  -6   0  10     1875.99     1867.77     32.44 o 
  -5   0  10      769.68      826.77     15.84 o 
  -4   0  10      433.77      421.09      9.27 o 
  -3   0  10      101.18      103.20      8.14 o 
  -2   0  10      103.50      102.70      5.57 o 
  -1   0  10     1433.61     1409.05     22.54 o 
   0   0  10     2396.06     2378.84     34.19 o 
   1   0  10     1994.32     2088.08     36.57 o 
   2   0  10      485.97      451.40     12.78 o 
   3   0  10      137.07      130.20      7.45 o 
   4   0  10      275.84      263.77     11.40 o 
   5   0  10      162.25      159.69     10.77 o 
   6   0  10       46.99       38.83      8.70 o 
   7   0  10       72.39      110.97     15.28 o 
   8   0  10       96.46       83.92     18.79 o 
   9   0  10      281.90      228.45     21.92 o 
 -10   1  10      110.44      123.66     12.81 o 
  -9   1  10      256.29      256.93     12.32 o 
  -8   1  10      462.58      509.64     20.35 o 
  -7   1  10      216.81      242.66     12.43 o 
  -6   1  10       44.65       46.74      4.42 o 
  -5   1  10        4.33        5.15      2.53 o 
  -4   1  10      811.69      808.16     11.07 o 
  -3   1  10     2089.85     2165.06     26.20 o 
  -2   1  10     2833.54     2888.08     32.35 o 
  -1   1  10      194.33      210.72      5.45 o 
   0   1  10      613.35      583.86     26.52 o 
   1   1  10      946.00      981.41     15.40 o 
   2   1  10     1585.72     1622.01     23.49 o 
   3   1  10      886.57      904.64     16.92 o 
   4   1  10       14.30        6.18      4.18 o 
   5   1  10      372.44      353.53     11.30 o 
   6   1  10      274.95      281.28     11.07 o 
   7   1  10      323.02      369.79     17.76 o 
   8   1  10      133.07      137.69     11.18 o 
   9   1  10      140.03      116.26     19.91 o 
 -10   2  10      177.81      190.06     14.65 o 
  -9   2  10      174.42      178.86     11.57 o 
  -8   2  10        4.15       10.66      6.77 o 
  -7   2  10      587.67      581.74     24.83 o 
  -6   2  10     2139.13     2325.70     43.59 o 
  -5   2  10     1888.16     1974.35     38.89 o 
  -4   2  10      371.28      379.11      7.80 o 
  -3   2  10      220.36      224.96      4.71 o 
  -2   2  10      722.90      716.98     11.36 o 
  -1   2  10     1097.95     1043.75     13.70 o 
   0   2  10     1467.51     1497.37     17.09 o 
   1   2  10      847.03      803.17     12.25 o 
   2   2  10       46.12       51.29      4.78 o 
   3   2  10      146.55      138.42      5.78 o 
   4   2  10      783.53      810.30     14.57 o 
   5   2  10      953.81      989.90     20.48 o 
   6   2  10      488.59      541.29     15.22 o 
   7   2  10        0.19        3.12      6.62 o 
   8   2  10      180.56      168.67     19.26 o 
   9   2  10      302.66      256.45     23.70 o 
 -10   3  10       17.88        4.75     18.72 o 
  -9   3  10      257.18      257.19     12.74 o 
  -8   3  10      209.22      231.58      9.69 o 
  -7   3  10      155.83      152.04      7.10 o 
  -6   3  10      381.36      392.39     17.22 o 
  -5   3  10        1.29       -0.28      3.71 o 
  -4   3  10      468.33      478.67     10.25 o 
  -3   3  10     2751.52     2845.99     35.74 o 
  -2   3  10      866.69      869.77     12.53 o 
  -1   3  10      234.29      228.06      7.98 o 
   0   3  10       29.86       33.97      6.26 o 
   1   3  10      459.26      442.66     14.31 o 
   2   3  10      835.10      839.48     23.26 o 
   3   3  10      445.99      477.26     10.03 o 
   4   3  10      228.20      223.55     14.62 o 
   5   3  10       46.29       48.16      9.61 o 
   6   3  10      194.73      200.76      9.17 o 
   7   3  10      149.78      144.55      9.08 o 
   8   3  10       46.17       43.58      8.34 o 
  -9   4  10      183.25      176.75     14.47 o 
  -8   4  10       71.69       47.97     13.84 o 
  -7   4  10      290.74      273.84      9.89 o 
  -6   4  10      210.76      211.61      8.39 o 
  -5   4  10      993.25     1066.50     22.95 o 
  -4   4  10      585.22      603.19     12.48 o 
  -3   4  10       26.44       24.36      3.30 o 
  -2   4  10      661.90      616.83     10.96 o 
  -1   4  10     1722.84     1815.67     50.19 o 
   0   4  10     1172.22     1202.51     20.21 o 
   1   4  10      556.98      569.39     11.82 o 
   2   4  10        0.56        0.05      4.07 o 
   3   4  10      479.50      507.33     11.84 o 
   4   4  10     1096.58     1090.16     22.29 o 
   5   4  10      681.64      733.99     53.70 o 
   6   4  10      239.35      228.31     10.00 o 
   7   4  10        1.27        5.05     10.65 o 
   8   4  10        0.58       -1.87      9.23 o 
  -9   5  10      243.10      224.45     14.87 o 
  -8   5  10      399.76      397.38     15.69 o 
  -7   5  10      378.40      380.71     13.62 o 
  -6   5  10       34.78       37.52      4.21 o 
  -5   5  10      201.23      194.18      6.14 o 
  -4   5  10      650.04      701.13     26.36 o 
  -3   5  10      755.26      762.39     14.50 o 
  -2   5  10      630.43      650.87     11.27 o 
  -1   5  10      889.09      917.17     25.68 o 
   0   5  10        1.35        0.58      2.18 o 
   1   5  10      315.82      305.11      7.42 o 
   2   5  10      330.99      323.86     15.41 o 
   3   5  10       63.49       75.46      6.48 o 
   4   5  10       34.36       30.17      5.98 o 
   5   5  10       23.07       18.90      7.48 o 
   6   5  10      393.54      382.03     15.82 o 
   7   5  10      447.13      426.51     23.05 o 
   8   5  10      184.30      183.96     14.90 o 
  -9   6  10      131.15      138.99     19.28 o 
  -8   6  10        4.08        5.78      8.83 o 
  -7   6  10      220.31      203.63      9.82 o 
  -6   6  10      759.74      807.63     18.70 o 
  -5   6  10      260.11      245.00      7.34 o 
  -4   6  10        2.49        7.88      3.34 o 
  -3   6  10       13.02       13.36      3.76 o 
  -2   6  10      478.19      507.22     14.59 o 
  -1   6  10     1081.09     1110.65     27.46 o 
   0   6  10     1350.94     1483.25     21.81 o 
   1   6  10      404.83      395.79      8.07 o 
   2   6  10       47.06       37.20      3.57 o 
   3   6  10      210.03      229.66     11.62 o 
   4   6  10      496.93      497.66     21.29 o 
   5   6  10      295.26      321.22     17.36 o 
   6   6  10      183.04      196.08     15.22 o 
   7   6  10       57.75       51.42     20.45 o 
  -8   7  10      211.13      155.81     27.84 o 
  -7   7  10      218.70      198.25     25.08 o 
  -6   7  10       84.21       62.84      7.89 o 
  -5   7  10       88.98       85.46      6.41 o 
  -4   7  10        9.68       10.11      2.50 o 
  -3   7  10      190.82      188.82      8.74 o 
  -2   7  10      742.13      715.23     16.60 o 
  -1   7  10       15.62       14.52      3.72 o 
   0   7  10      213.85      206.25     10.52 o 
   1   7  10      538.63      544.56     18.19 o 
   2   7  10      554.10      487.50     40.14 o 
   3   7  10      649.08      667.30     20.07 o 
   4   7  10       25.56       21.12     14.34 o 
   5   7  10        7.97       10.00      7.51 o 
   6   7  10       33.56       34.13     10.68 o 
   7   7  10       23.11       12.12     11.59 o 
  -7   8  10       54.82       21.92     10.61 o 
  -6   8  10      486.93      541.52     22.16 o 
  -5   8  10      399.41      381.74     23.11 o 
  -4   8  10       57.79       60.77      5.69 o 
  -3   8  10        0.07        1.77      4.95 o 
  -2   8  10        1.70       -2.93      5.71 o 
  -1   8  10      113.05      108.40      8.83 o 
   0   8  10      417.50      430.35     16.60 o 
   1   8  10       78.74       89.93     11.40 o 
   2   8  10       15.58       14.40      5.55 o 
   3   8  10       83.79       73.00      7.48 o 
   4   8  10       45.33       37.95      7.62 o 
   5   8  10      206.78      196.80     12.32 o 
   6   8  10       73.52       62.12     18.16 o 
  -6   9  10       21.07       32.56     12.02 o 
  -5   9  10        2.73       -6.26     10.02 o 
  -4   9  10      327.02      345.69     17.66 o 
  -3   9  10      439.32      453.52     22.36 o 
  -2   9  10      205.95      210.67     15.97 o 
  -1   9  10      106.54      100.70     13.09 o 
   0   9  10      133.10      131.95     10.90 o 
   1   9  10      372.96      400.80     16.03 o 
   2   9  10      296.75      305.98     18.41 o 
   3   9  10      441.71      401.80     21.04 o 
   4   9  10      163.71      169.96     16.34 o 
   5   9  10       26.25       20.73     12.52 o 
  -5  10  10      114.38      103.71     13.28 o 
  -4  10  10       72.40       77.15     12.78 o 
  -3  10  10        3.76      -10.58     12.52 o 
  -2  10  10       14.33       28.12     12.46 o 
  -1  10  10        8.87        2.50     11.21 o 
   0  10  10       53.25       61.37     13.71 o 
   1  10  10       49.89       40.08     10.15 o 
   2  10  10       22.09        0.63     10.15 o 
   3  10  10       35.00       18.10     10.65 o 
  -2  11  10      167.15      129.63     15.41 o 
  -1  11  10       41.52       56.36     13.90 o 
   0  11  10        0.40        1.88     12.59 o 
   1  11  10       93.92       71.96     16.16 o 
 -10   1  11        0.16       -4.07     11.79 o 
  -9   1  11        1.00        0.69     13.46 o 
  -8   1  11        4.26        4.50      8.42 o 
  -7   1  11      209.18      213.07      7.69 o 
  -6   1  11       18.87       19.26      3.32 o 
  -5   1  11       20.17       18.11      3.13 o 
  -4   1  11       12.29        9.59      2.79 o 
  -3   1  11       53.15       48.06      3.74 o 
  -2   1  11       30.69       40.24      3.92 o 
  -1   1  11       35.00       37.93      8.49 o 
   0   1  11      376.65      397.02      6.67 o 
   1   1  11      144.40      152.35      5.48 o 
   2   1  11      639.78      666.41     14.84 o 
   3   1  11        3.40        1.01      4.70 o 
   4   1  11       42.48       37.43      5.70 o 
   5   1  11       25.34       13.50     10.11 o 
   6   1  11        0.10        3.54     11.87 o 
   7   1  11        6.05       -1.21      9.96 o 
   8   1  11        0.82       12.61     10.60 o 
  -9   2  11      100.90       87.80     28.71 o 
  -8   2  11      114.98      101.97      9.36 o 
  -7   2  11       39.54       33.07      9.71 o 
  -6   2  11      275.21      284.83      8.52 o 
  -5   2  11      133.80      135.18      5.03 o 
  -4   2  11      428.19      428.98      8.95 o 
  -3   2  11       85.42      100.50      3.14 o 
  -2   2  11      250.08      241.44      6.15 o 
  -1   2  11      246.87      238.81      6.00 o 
   0   2  11       77.31       81.16      4.92 o 
   1   2  11       10.29       12.36      4.07 o 
   2   2  11        5.59        9.46      8.14 o 
   3   2  11      105.68       94.40      5.46 o 
   4   2  11       30.81       25.53      4.84 o 
   5   2  11       37.18       53.85      8.72 o 
   6   2  11       41.51       39.92     11.33 o 
   7   2  11       65.06       63.02     16.16 o 
   8   2  11       49.19       44.17     12.80 o 
  -9   3  11       14.75       15.88      8.39 o 
  -8   3  11        1.75        8.36      7.34 o 
  -7   3  11       10.37        1.67      7.45 o 
  -6   3  11       73.45       65.58      6.92 o 
  -5   3  11       18.69       23.04      4.16 o 
  -4   3  11       15.65        8.49      5.98 o 
  -3   3  11       34.75       42.94      9.61 o 
  -2   3  11       43.35       30.50      3.51 o 
  -1   3  11       18.38       16.63      6.54 o 
   0   3  11      161.33      138.59      5.57 o 
   1   3  11       25.75        9.10      4.38 o 
   2   3  11       28.09       31.41      3.37 o 
   3   3  11        4.48        0.80      3.05 o 
   4   3  11        0.19        5.64      7.80 o 
   5   3  11       76.60       75.97      7.42 o 
   6   3  11        0.09       -5.54      5.54 o 
   7   3  11      137.06      106.82     13.35 o 
   8   3  11       70.26       63.25     16.25 o 
  -9   4  11       19.72        8.27      9.59 o 
  -8   4  11       12.80       21.24      9.33 o 
  -7   4  11       24.99       23.10      6.54 o 
  -6   4  11        0.37        1.05      5.64 o 
  -5   4  11      184.48      183.28      7.14 o 
  -4   4  11       34.88       36.35      6.64 o 
  -3   4  11       46.64       47.53      4.41 o 
  -2   4  11       27.79       20.54      4.38 o 
  -1   4  11       39.79       37.63      2.89 o 
   0   4  11      164.40      161.28      6.64 o 
   1   4  11      222.65      222.83      6.88 o 
   2   4  11      197.56      185.97     10.27 o 
   3   4  11        0.04       -4.28      4.83 o 
   4   4  11        2.18        1.93      1.80 o 
   5   4  11       41.59       36.38      5.12 o 
   6   4  11        1.73        8.43      8.82 o 
   7   4  11       16.73       14.78     10.08 o 
   8   4  11        4.99       13.02     11.91 o 
  -9   5  11       15.94        4.68     10.51 o 
  -8   5  11        0.15       -5.77      8.70 o 
  -7   5  11       85.60       77.53      8.13 o 
  -6   5  11      154.03      148.96      8.24 o 
  -5   5  11      195.27      179.64      6.61 o 
  -4   5  11      130.25      124.73      5.71 o 
  -3   5  11        2.07        2.28      3.29 o 
  -2   5  11       47.70       46.00      3.73 o 
  -1   5  11       51.65       51.22      3.92 o 
   0   5  11      175.75      152.19     19.10 o 
   1   5  11       16.93       17.31      3.52 o 
   2   5  11        7.58       -0.73      4.98 o 
   3   5  11       27.98       34.92      5.09 o 
   4   5  11       15.99       22.95      6.92 o 
   5   5  11       13.96       13.55      8.80 o 
   6   5  11       44.59       25.22     11.33 o 
   7   5  11       61.88       62.36     12.14 o 
  -8   6  11       48.72       30.08     15.59 o 
  -7   6  11        0.12       18.87     11.49 o 
  -6   6  11       52.49       52.86      7.92 o 
  -5   6  11      284.84      246.14      8.26 o 
  -4   6  11       12.89       21.63      3.26 o 
  -3   6  11      156.87      163.06      7.33 o 
  -2   6  11       23.16       18.88      2.05 o 
  -1   6  11        0.85       -3.97      3.97 o 
   0   6  11       51.93       56.59      4.11 o 
   1   6  11      128.77      126.18      6.29 o 
   2   6  11      133.19      136.37      7.86 o 
   3   6  11       84.54       81.92     14.28 o 
   4   6  11       23.82       11.16      5.40 o 
   5   6  11      106.90      116.28     13.04 o 
   6   6  11      133.76      128.15     12.11 o 
   7   6  11       73.26       52.25     11.45 o 
  -7   7  11      145.01      119.64     11.69 o 
  -6   7  11      119.25       79.77     11.12 o 
  -5   7  11      112.47      125.63     16.25 o 
  -4   7  11       64.23       62.04      5.90 o 
  -3   7  11       65.15       62.00      4.58 o 
  -2   7  11      257.82      274.58     13.71 o 
  -1   7  11       88.81       94.31      8.27 o 
   0   7  11        8.41        5.48      2.25 o 
   1   7  11        0.75        3.90      5.08 o 
   2   7  11       12.51        7.78      5.24 o 
   3   7  11       23.62       36.08      8.36 o 
   4   7  11       87.18       92.70      9.46 o 
   5   7  11       24.70       17.47      8.72 o 
   6   7  11        9.56       16.11     10.27 o 
  -6   8  11        8.31       14.73     22.54 o 
  -5   8  11        2.85        9.19      8.09 o 
  -4   8  11       85.96       76.04     16.75 o 
  -3   8  11       17.11        9.70      7.55 o 
  -2   8  11       31.34       51.92     12.65 o 
  -1   8  11       13.67        2.50      4.95 o 
   0   8  11       72.23       68.20      8.70 o 
   1   8  11      225.33      241.48     14.03 o 
   2   8  11      103.83       82.04     18.16 o 
   3   8  11       48.28       49.47     10.58 o 
   4   8  11      261.29      219.50     16.28 o 
   5   8  11       94.63       74.52     14.28 o 
  -5   9  11       66.93       72.83     11.96 o 
  -4   9  11        0.06        5.64     10.71 o 
  -3   9  11      100.20       90.93     13.84 o 
  -2   9  11      254.10      276.92     19.16 o 
  -1   9  11      106.90      134.27     15.66 o 
   0   9  11       84.38       83.92     15.16 o 
   1   9  11        0.09       -3.69      6.83 o 
   2   9  11        8.12       -1.88      8.83 o 
   3   9  11       11.52       30.56     11.33 o 
   4   9  11       38.66       28.12     11.96 o 
  -4  10  11      120.83      103.71     14.78 o 
  -3  10  11       43.46       43.96     15.59 o 
  -2  10  11        0.12        3.13     12.52 o 
  -1  10  11       53.75       44.96     14.40 o 
   0  10  11       27.91       44.34     12.96 o 
   1  10  11      107.19       89.49     15.16 o 
   2  10  11      117.84      103.20     21.35 o 
  -9   0  12      270.81      250.12     30.87 o 
  -8   0  12      386.17      433.49     26.05 o 
  -7   0  12      465.13      440.81     17.85 o 
  -6   0  12      137.86      131.39      8.02 o 
  -5   0  12        2.56       11.90      5.01 o 
  -4   0  12       76.99       84.35      6.45 o 
  -3   0  12      321.33      294.71     12.90 o 
  -2   0  12     1544.19     1696.68     28.87 o 
  -1   0  12      152.58      164.14      7.08 o 
   0   0  12      209.65      192.19      6.95 o 
   1   0  12     2937.47     2916.41     48.66 o 
   2   0  12     4888.87     5140.32    100.45 o 
   3   0  12     1272.65     1255.68     31.94 o 
   4   0  12       51.95       66.95      9.39 o 
   5   0  12       41.18       47.72     10.02 o 
   6   0  12        0.87       15.03     13.78 o 
   7   0  12       85.72       85.73     14.84 o 
   8   0  12      174.88      206.35     24.42 o 
  -9   1  12      337.92      369.70     36.01 o 
  -8   1  12       87.43       83.52      8.39 o 
  -7   1  12      137.05      106.63      8.89 o 
  -6   1  12      320.25      297.61      9.52 o 
  -5   1  12      575.36      580.80     11.09 o 
  -4   1  12      892.40      906.08     15.88 o 
  -3   1  12      390.48      393.65      8.32 o 
  -2   1  12      246.80      237.37     14.69 o 
  -1   1  12      299.96      292.61      6.42 o 
   0   1  12      110.15      109.55      3.87 o 
   1   1  12       21.24       19.60      4.10 o 
   2   1  12      871.63      867.04     38.36 o 
   3   1  12        1.50        0.30      4.65 o 
   4   1  12      261.21      264.64     10.95 o 
   5   1  12      445.71      490.55     17.24 o 
   6   1  12      110.99      114.37     10.11 o 
   7   1  12       13.49       31.79      9.49 o 
   8   1  12       19.64       33.00     15.91 o 
  -9   2  12      124.64      113.35     12.22 o 
  -8   2  12      342.86      366.70     14.69 o 
  -7   2  12      293.44      310.95     28.18 o 
  -6   2  12       60.69       62.10      9.64 o 
  -5   2  12        0.56        0.98      4.07 o 
  -4   2  12      266.46      231.12      7.24 o 
  -3   2  12      915.34     1006.73     15.12 o 
  -2   2  12      803.84      792.26     13.42 o 
  -1   2  12      353.46      353.21      7.33 o 
   0   2  12       12.11       14.64      2.81 o 
   1   2  12      212.84      222.69      6.07 o 
   2   2  12      680.09      671.40     12.73 o 
   3   2  12      687.67      737.35     17.66 o 
   4   2  12      104.50      115.87     13.56 o 
   5   2  12        0.03      -15.47     20.42 o 
   6   2  12       17.49       30.24     10.05 o 
   7   2  12      102.74       97.03     14.40 o 
  -9   3  12      141.58      138.37     15.14 o 
  -8   3  12      101.17       70.85     11.54 o 
  -7   3  12       53.38       52.89      6.94 o 
  -6   3  12      138.03      145.29      8.36 o 
  -5   3  12     1207.23     1301.53     48.94 o 
  -4   3  12      406.96      431.91      9.92 o 
  -3   3  12        2.16       -5.60      5.60 o 
  -2   3  12      379.10      371.53     12.52 o 
  -1   3  12      499.17      500.79      9.87 o 
   0   3  12      660.21      687.65     12.29 o 
   1   3  12      481.62      506.98     20.32 o 
   2   3  12       13.25       11.23      6.58 o 
   3   3  12       21.63       20.10      4.37 o 
   4   3  12      304.46      254.88     10.93 o 
   5   3  12      858.17      832.61     23.95 o 
   6   3  12      292.94      313.99     21.10 o 
   7   3  12        3.87       -8.84      8.84 o 
  -8   4  12      299.16      296.12     14.26 o 
  -7   4  12      221.38      241.45     13.06 o 
  -6   4  12       70.63       82.33      9.30 o 
  -5   4  12        8.74        5.28      4.55 o 
  -4   4  12      248.23      250.12      8.48 o 
  -3   4  12      610.22      582.68     12.36 o 
  -2   4  12      658.42      754.33     13.62 o 
  -1   4  12     1172.63     1191.27     21.57 o 
   0   4  12       24.01       22.44      3.88 o 
   1   4  12      363.09      336.60     10.61 o 
   2   4  12      479.50      503.90     29.65 o 
   3   4  12      316.87      302.84     10.77 o 
   4   4  12       49.49       40.10      7.22 o 
   5   4  12        5.67       -4.79     18.79 o 
   6   4  12      145.19      137.97     12.69 o 
   7   4  12       68.54       78.45     12.23 o 
  -8   5  12       41.75       26.70      9.33 o 
  -7   5  12        9.23       14.41      7.53 o 
  -6   5  12      364.72      367.02     12.76 o 
  -5   5  12      713.97      734.44     36.32 o 
  -4   5  12      372.16      397.73     34.38 o 
  -3   5  12        4.57        5.05      3.98 o 
  -2   5  12       20.20       13.47      4.07 o 
  -1   5  12      377.56      407.33     23.95 o 
   0   5  12      374.92      383.59     22.20 o 
   1   5  12      283.53      318.38     16.85 o 
   2   5  12        0.40       -2.52      4.18 o 
   3   5  12        7.12        2.94      5.79 o 
   4   5  12      113.29      118.02      7.82 o 
   5   5  12      263.80      240.82     24.86 o 
   6   5  12      296.15      281.07     17.11 o 
  -7   6  12      308.80      305.05     15.06 o 
  -6   6  12      119.32      171.53     16.02 o 
  -5   6  12       41.49       22.97      7.38 o 
  -4   6  12        3.89       -1.40      5.06 o 
  -3   6  12       23.98       19.36      3.10 o 
  -2   6  12      358.06      382.50     25.74 o 
  -1   6  12      328.62      375.14     11.13 o 
   0   6  12       42.62       43.62      4.65 o 
   1   6  12      251.19      259.91      8.14 o 
   2   6  12      377.43      348.41     11.68 o 
   3   6  12      132.26      128.37     15.16 o 
   4   6  12       80.47       75.67     10.30 o 
   5   6  12       22.21        7.68      9.59 o 
   6   6  12        3.39       11.04     11.10 o 
  -7   7  12       34.80       19.77     10.80 o 
  -6   7  12      334.81      322.15     17.25 o 
  -5   7  12      220.86      231.22     14.28 o 
  -4   7  12      242.82      269.41     13.80 o 
  -3   7  12       23.44       32.46     25.05 o 
  -2   7  12       36.92       39.45      7.78 o 
  -1   7  12      579.42      541.21     25.36 o 
   0   7  12      564.53      560.86     15.86 o 
   1   7  12      210.61      212.86     11.71 o 
   2   7  12       53.90       57.32      7.98 o 
   3   7  12        7.65        4.15      7.37 o 
   4   7  12      140.42      139.96     26.83 o 
   5   7  12      115.04       97.69     17.35 o 
  -6   8  12       18.00       15.03     11.84 o 
  -5   8  12        0.32        3.13     11.27 o 
  -4   8  12       97.19       78.91     15.09 o 
  -3   8  12      208.85      206.35     17.28 o 
  -2   8  12      347.57      391.84     21.79 o 
  -1   8  12      172.52      156.56     16.28 o 
   0   8  12        7.50       27.62     12.65 o 
   1   8  12       66.95       54.48      8.14 o 
   2   8  12      265.21      290.45     17.91 o 
   3   8  12       79.93      117.98     20.10 o 
   4   8  12        0.71       -8.14     13.15 o 
  -4   9  12      182.42      144.91     13.84 o 
  -3   9  12       16.09        6.89     14.47 o 
  -2   9  12      108.96      105.77     15.47 o 
  -1   9  12       66.60       79.34     15.16 o 
   0   9  12        1.96        8.14     11.84 o 
   1   9  12       33.98       55.23     16.34 o 
   2   9  12      213.85      235.34     25.36 o 
   3   9  12      141.81       59.43     18.91 o 
  -1  10  12       94.04       80.72     21.10 o 
   0  10  12        0.07       -3.13     15.72 o 
  -8   1  13       19.81       19.76      8.18 o 
  -7   1  13       68.37       72.06      9.71 o 
  -6   1  13        8.22       17.46      6.45 o 
  -5   1  13       30.22       29.97      3.85 o 
  -4   1  13        0.13       -2.04      3.02 o 
  -3   1  13        0.41       -3.50      3.56 o 
  -2   1  13       91.29       78.69      4.07 o 
  -1   1  13       85.61       86.88      4.38 o 
   0   1  13       77.15       77.48      4.18 o 
   1   1  13      318.87      310.90     15.94 o 
   2   1  13       13.21        9.55      4.79 o 
   3   1  13        6.51       11.60      5.97 o 
   4   1  13       39.98       31.46     13.87 o 
   5   1  13        0.57        9.35      7.96 o 
   6   1  13        1.44       -7.51      7.51 o 
   7   1  13        0.08       13.73     13.88 o 
  -8   2  13       15.49       15.85     16.22 o 
  -7   2  13        0.23        4.45      6.30 o 
  -6   2  13       65.85       66.45      6.26 o 
  -5   2  13       20.50       29.76      5.43 o 
  -4   2  13      106.07      109.66     13.06 o 
  -3   2  13        0.54        1.65      3.41 o 
  -2   2  13        3.76       -0.28      5.04 o 
  -1   2  13       40.77       33.19      5.70 o 
   0   2  13      203.89      198.21      8.11 o 
   1   2  13       46.93       43.61      4.11 o 
   2   2  13        7.77       12.72      4.22 o 
   3   2  13        2.87       -8.35      9.08 o 
   4   2  13        4.88       -1.69      5.78 o 
   5   2  13        3.77       -6.52      6.52 o 
   6   2  13        1.45        8.14     14.86 o 
   7   2  13       30.28       16.64     11.98 o 
  -8   3  13        2.58        1.59      6.97 o 
  -7   3  13       41.32       35.52      8.18 o 
  -6   3  13       13.27        4.70      5.74 o 
  -5   3  13      209.95      217.88      8.85 o 
  -4   3  13      135.90      117.75      8.38 o 
  -3   3  13       33.03       30.78      4.43 o 
  -2   3  13        6.85        5.70      3.13 o 
  -1   3  13       34.10       27.30      3.90 o 
   0   3  13        2.55       -1.80      3.67 o 
   1   3  13       17.21       13.15      4.08 o 
   2   3  13        1.92       -9.99      9.99 o 
   3   3  13       27.98       21.02      6.36 o 
   4   3  13       33.90       54.31     34.60 o 
   5   3  13       32.95       13.40     11.52 o 
   6   3  13        2.25        3.71     21.92 o 
  -8   4  13       28.75       20.84     11.99 o 
  -7   4  13        0.35        0.37      7.22 o 
  -6   4  13       16.91       21.01     18.19 o 
  -5   4  13       25.53       21.30      5.29 o 
  -4   4  13        0.93        5.38      4.96 o 
  -3   4  13       12.58       12.34      6.23 o 
  -2   4  13      136.94      132.90      7.04 o 
  -1   4  13      142.25      145.29      7.55 o 
   0   4  13       63.77       57.83      6.64 o 
   1   4  13        3.37        5.88      4.53 o 
   2   4  13       29.88       41.64      7.21 o 
   3   4  13       59.86       57.96      6.61 o 
   4   4  13      110.96      104.87     10.05 o 
   5   4  13       91.98       85.55     12.93 o 
   6   4  13        0.11       -0.47     20.01 o 
  -7   5  13       25.55       30.68     11.55 o 
  -6   5  13        0.16       22.86      7.97 o 
  -5   5  13        2.82        5.25      6.49 o 
  -4   5  13       25.79       10.87      5.54 o 
  -3   5  13       93.61       92.47      7.67 o 
  -2   5  13       23.19       17.33      8.14 o 
  -1   5  13       28.66       31.94      5.31 o 
   0   5  13       41.99       41.55      4.20 o 
   1   5  13       40.29       35.84      7.58 o 
   2   5  13      107.63      100.79     11.52 o 
   3   5  13      175.25      167.48     18.19 o 
   4   5  13        2.84        1.85      8.74 o 
   5   5  13        6.23       12.95      8.53 o 
   6   5  13       22.10       37.06     11.29 o 
  -7   6  13       46.64       36.95     11.15 o 
  -6   6  13      104.30       93.60     22.01 o 
  -5   6  13       41.43       47.38      8.47 o 
  -4   6  13        1.34       -0.76      7.32 o 
  -3   6  13      168.59      197.17     12.31 o 
  -2   6  13      149.39      160.31      8.91 o 
  -1   6  13       18.65       19.08      6.61 o 
   0   6  13        5.77       16.45      7.55 o 
   1   6  13       17.23       17.55     22.61 o 
   2   6  13        3.48       -4.18      7.33 o 
   3   6  13       28.03       36.14      7.81 o 
   4   6  13        0.73       -1.27      7.51 o 
   5   6  13       11.99        1.88      9.70 o 
  -6   7  13        2.86        3.11     11.07 o 
  -5   7  13       35.40       24.17     20.76 o 
  -4   7  13       20.09       26.36     16.53 o 
  -3   7  13        5.44       11.74      9.09 o 
  -2   7  13        4.62       -4.45     11.33 o 
  -1   7  13       60.61       66.57     13.09 o 
   0   7  13        8.94        8.14     14.40 o 
   1   7  13       51.34       48.72     12.59 o 
   2   7  13       66.77       64.94     11.27 o 
   3   7  13       72.90       63.75     11.96 o 
   4   7  13        4.63        9.33     11.15 o 
  -5   8  13       50.68       67.76     21.42 o 
  -4   8  13       33.35       76.28     14.40 o 
  -3   8  13       50.94       64.94     14.90 o 
  -2   8  13      152.03      127.94     16.97 o 
  -1   8  13      380.28      336.48     21.10 o 
   0   8  13      183.51      184.62     17.66 o 
   1   8  13        6.85        5.64     13.78 o 
   2   8  13       18.30       -8.70     18.79 o 
   3   8  13       82.70       60.56     18.72 o 
  -2   9  13       19.08       28.68     15.03 o 
  -1   9  13       22.26       15.03     13.21 o 
   0   9  13        6.61        4.45     14.40 o 
   1   9  13       10.95       22.61     14.97 o 
  -8   0  14       70.15       63.75     13.59 o 
  -7   0  14        3.02       15.03     13.21 o 
  -6   0  14      114.52       92.81     14.97 o 
  -5   0  14      277.39      295.59     15.47 o 
  -4   0  14      292.35      341.05     12.02 o 
  -3   0  14      240.74      267.03     12.27 o 
  -2   0  14        2.89        3.69      4.32 o 
  -1   0  14       79.89       83.42      6.39 o 
   0   0  14      241.35      228.45      9.08 o 
   1   0  14     1096.18     1114.46     28.43 o 
   2   0  14      642.32      691.75     21.04 o 
   3   0  14       12.52       15.03      9.33 o 
   4   0  14       29.78       23.80     11.96 o 
   5   0  14        5.16       32.56     13.15 o 
   6   0  14       43.40       28.12     13.03 o 
  -8   1  14      141.27      123.34     32.94 o 
  -7   1  14      166.55      189.64     15.81 o 
  -6   1  14       12.05       23.65      7.32 o 
  -5   1  14       78.79       94.64      7.44 o 
  -4   1  14        3.45        1.77      5.29 o 
  -3   1  14      482.56      474.53     11.26 o 
  -2   1  14      994.95     1027.86     16.42 o 
  -1   1  14      286.65      308.98      9.21 o 
   0   1  14        0.56        0.05      3.45 o 
   1   1  14       65.62       57.32      4.91 o 
   2   1  14      254.55      287.58      9.29 o 
   3   1  14      296.67      305.69     13.90 o 
   4   1  14       68.84       83.24     10.35 o 
   5   1  14        6.16       13.32     10.95 o 
   6   1  14       39.81       13.49     11.14 o 
  -8   2  14       49.46       57.67     14.10 o 
  -7   2  14       22.78       12.00      9.99 o 
  -6   2  14      469.07      475.38     39.01 o 
  -5   2  14      736.79      685.61     35.26 o 
  -4   2  14      435.87      451.17     13.13 o 
  -3   2  14        8.85       15.96      4.85 o 
  -2   2  14       37.14       32.81      4.12 o 
  -1   2  14      131.70      120.55      5.22 o 
   0   2  14      315.22      336.59     11.93 o 
   1   2  14      360.35      362.52     15.28 o 
   2   2  14      132.94      124.72     19.51 o 
   3   2  14       15.03       15.76      8.11 o 
   4   2  14       64.85       60.74     10.71 o 
   5   2  14      162.39      170.32     16.33 o 
   6   2  14      229.95      249.65     36.73 o 
  -7   3  14       37.70       30.35      8.59 o 
  -6   3  14      244.87      246.38     13.92 o 
  -5   3  14       83.51       82.93      8.83 o 
  -4   3  14       12.25       13.83      6.33 o 
  -3   3  14      229.52      230.36      8.61 o 
  -2   3  14      476.67      535.27     13.93 o 
  -1   3  14      278.80      289.00      9.77 o 
   0   3  14       78.33       69.69      5.84 o 
   1   3  14       25.34       29.98      5.83 o 
   2   3  14      101.62      105.99     25.02 o 
   3   3  14      172.52      170.94     11.87 o 
   4   3  14      162.58      162.02     14.50 o 
   5   3  14       28.83       26.25     12.15 o 
   6   3  14       15.38       27.10     14.66 o 
  -7   4  14        8.87       -7.22     16.94 o 
  -6   4  14       91.59       65.80     13.90 o 
  -5   4  14      253.34      274.98     13.12 o 
  -4   4  14      316.57      336.97     26.80 o 
  -3   4  14       44.52       52.99      6.92 o 
  -2   4  14        3.96        7.06      5.34 o 
  -1   4  14      279.12      278.05     17.22 o 
   0   4  14      493.70      513.44     39.58 o 
   1   4  14      240.80      229.81      8.21 o 
   2   4  14       45.87       51.55      6.30 o 
   3   4  14        0.38       -7.15      7.15 o 
   4   4  14      155.19      159.79     34.13 o 
   5   4  14      269.59      258.93     39.33 o 
  -6   5  14      188.58      184.30     13.53 o 
  -5   5  14        2.85        3.94      7.45 o 
  -4   5  14      104.87      109.54      9.22 o 
  -3   5  14      135.71      127.01      9.24 o 
  -2   5  14      162.08      184.21     10.92 o 
  -1   5  14      388.78      420.07     39.77 o 
   0   5  14      130.38      117.06      8.45 o 
   1   5  14       16.04       18.10      6.41 o 
   2   5  14       30.44       42.20      8.39 o 
   3   5  14       25.90       41.73     10.30 o 
   4   5  14       26.81       49.11     23.01 o 
   5   5  14       46.91       28.37     19.04 o 
  -6   6  14      155.79      152.59     13.27 o 
  -5   6  14      192.22      193.38     27.93 o 
  -4   6  14       19.92       32.86      9.03 o 
  -3   6  14        9.18       -6.53     10.36 o 
  -2   6  14       12.39        9.89     15.25 o 
  -1   6  14      162.65      139.34     10.75 o 
   0   6  14      318.76      347.23     15.90 o 
   1   6  14      291.55      309.40     33.91 o 
   2   6  14       35.39       25.50     11.19 o 
   3   6  14       22.36       28.68     16.34 o 
   4   6  14       51.68       51.92     16.97 o 
  -5   7  14      104.50      106.27     20.10 o 
  -4   7  14       63.80       42.65     15.03 o 
  -3   7  14       34.02       37.57     13.21 o 
  -2   7  14      177.05      185.31     19.10 o 
  -1   7  14      112.88      118.49     15.28 o 
   0   7  14        0.20        0.63     15.22 o 
   1   7  14       28.73       33.13     13.28 o 
   2   7  14      143.14      129.63     16.53 o 
   3   7  14      178.82      154.68     21.17 o 
  -3   8  14       27.97       25.05     16.28 o 
  -2   8  14        0.02      -14.97     14.97 o 
  -1   8  14        5.32        7.58     13.78 o 
   0   8  14       51.67       58.99     14.97 o 
   1   8  14       86.24       80.28     18.41 o 
  -7   1  15       61.51       41.54     12.40 o 
  -6   1  15       31.55       30.24     20.45 o 
  -5   1  15        1.51        8.99      8.53 o 
  -4   1  15       17.61       26.77     17.19 o 
  -3   1  15       10.47       14.95      7.05 o 
  -2   1  15       37.19       44.08      5.47 o 
  -1   1  15        3.05       -3.78      7.14 o 
   0   1  15       14.64       11.74      4.38 o 
   1   1  15        2.35        3.52      5.43 o 
   2   1  15      111.11       95.20     13.06 o 
   3   1  15       32.71        7.52      9.36 o 
   4   1  15        1.84       20.65     13.06 o 
   5   1  15       20.80       21.00     11.03 o 
  -7   2  15       13.76       16.44     12.29 o 
  -6   2  15       75.65       82.84     20.57 o 
  -5   2  15      125.03      114.74      8.33 o 
  -4   2  15       71.49       72.42     17.82 o 
  -3   2  15       72.93       61.60      7.51 o 
  -2   2  15       85.85       81.11      6.16 o 
  -1   2  15      100.52       88.59      7.23 o 
   0   2  15       11.26       12.96      4.80 o 
   1   2  15        9.14        7.86      6.54 o 
   2   2  15       21.76        7.17     10.30 o 
   3   2  15        0.92        4.95      8.58 o 
   4   2  15        2.74        4.23     20.38 o 
   5   2  15        3.82       10.21     11.72 o 
  -6   3  15       24.91       42.28     12.12 o 
  -5   3  15       23.13       17.77      7.30 o 
  -4   3  15        0.18        2.78      7.09 o 
  -3   3  15        3.57        6.55      8.28 o 
  -2   3  15       25.63       37.56      7.50 o 
  -1   3  15        2.12        4.06      6.40 o 
   0   3  15        6.14        3.65     11.90 o 
   1   3  15        7.81       11.61     10.68 o 
   2   3  15        6.06        6.57      7.99 o 
   3   3  15        3.49       23.50     10.08 o 
   4   3  15        5.20        3.32     10.90 o 
   5   3  15        1.27        7.30     11.21 o 
  -6   4  15        8.10       22.79     12.46 o 
  -5   4  15        9.50       -0.46      7.06 o 
  -4   4  15       26.17       33.68      9.69 o 
  -3   4  15       18.13       26.75      7.58 o 
  -2   4  15        1.39        4.86      9.08 o 
  -1   4  15        9.43        6.86     12.24 o 
   0   4  15        6.56       10.93     11.52 o 
   1   4  15       47.42       55.90      8.82 o 
   2   4  15       88.47       85.34     10.91 o 
   3   4  15       14.74       24.79      8.36 o 
   4   4  15        0.73       14.99     11.94 o 
  -5   5  15       34.23       29.18      8.77 o 
  -4   5  15      139.64      138.34     23.73 o 
  -3   5  15        0.84        4.13      8.18 o 
  -2   5  15        5.35        7.18      7.82 o 
  -1   5  15       11.36       27.72     18.54 o 
   0   5  15        3.51        3.44     13.71 o 
   1   5  15        2.44       -2.73      9.61 o 
   2   5  15        0.14        9.53     10.37 o 
   3   5  15        0.77       -2.16      9.44 o 
  -4   6  15       55.53       52.65     10.91 o 
  -3   6  15       32.64       36.95     16.41 o 
  -2   6  15       23.72       42.02     13.28 o 
  -1   6  15        8.53       -1.25     13.84 o 
   0   6  15       12.60       11.90     13.15 o 
   1   6  15       30.81       24.30     16.28 o 
   2   6  15       53.63       38.83     13.71 o 
  -2   7  15       47.73       21.92     14.97 o 
  -1   7  15       53.66       53.42     13.90 o 
   0   7  15        2.76       17.47     14.40 o 
   1   7  15        0.09       17.47     23.23 o 
  -6   0  16      149.80      131.95     20.10 o 
  -5   0  16       46.59       51.92     14.40 o 
  -4   0  16        0.03      -11.96     11.96 o 
  -3   0  16       35.71       39.45     10.71 o 
  -2   0  16      115.51      138.90     12.40 o 
  -1   0  16      299.10      296.40     14.65 o 
   0   0  16       28.69       43.34      9.58 o 
   1   0  16      182.02      119.61     14.78 o 
   2   0  16     1261.79     1307.59     41.65 o 
   3   0  16      400.50      344.81     24.17 o 
   4   0  16       62.39       26.80     27.49 o 
  -6   1  16       33.06       45.17     13.54 o 
  -5   1  16      104.69      104.73     12.79 o 
  -4   1  16      209.31      198.72     14.14 o 
  -3   1  16      245.59      247.57     14.89 o 
  -2   1  16       11.79        9.30      6.74 o 
  -1   1  16        9.38        0.97      7.73 o 
   0   1  16       27.17       20.75      5.48 o 
   1   1  16       10.36       12.64      7.81 o 
   2   1  16       61.56       67.91     12.32 o 
   3   1  16       94.17       80.50     10.12 o 
   4   1  16        0.46       -8.31     16.66 o 
  -5   2  16       17.84       29.97     10.82 o 
  -4   2  16        0.48      -14.74     14.74 o 
  -3   2  16      108.75      117.54     10.54 o 
  -2   2  16      163.81      167.97     12.90 o 
  -1   2  16      214.43      265.29     12.88 o 
   0   2  16       69.91       76.45      9.21 o 
   1   2  16        1.10       -4.12     10.65 o 
   2   2  16       53.80       55.27      8.52 o 
   3   2  16      117.34      110.53     22.17 o 
   4   2  16       80.18       83.19     15.45 o 
  -5   3  16      160.58      150.26     12.82 o 
  -4   3  16      223.66      234.87     17.79 o 
  -3   3  16       48.54       48.15      8.80 o 
  -2   3  16        1.20       -6.54     10.65 o 
  -1   3  16      102.87       84.03      9.06 o 
   0   3  16      120.87      130.74     16.00 o 
   1   3  16      100.49       95.24      9.62 o 
   2   3  16       33.62       37.91      8.65 o 
   3   3  16        0.59       -8.42      8.42 o 
  -4   4  16        0.79        4.35     11.52 o 
  -3   4  16       37.76       40.81      8.86 o 
  -2   4  16      205.98      229.68     37.42 o 
  -1   4  16      287.25      271.36     15.66 o 
   0   4  16      117.05      108.17      9.34 o 
   1   4  16        2.66       -8.45      8.45 o 
   2   4  16       29.83       26.63      9.20 o 
   3   4  16      147.92      104.77     26.11 o 
  -3   5  16       54.36       60.91     11.01 o 
  -2   5  16        0.46       -3.43     10.05 o 
  -1   5  16       30.88       32.00     12.46 o 
   0   5  16       40.11       46.34     13.65 o 
   1   5  16       45.77       67.76     15.22 o 
  -1   6  16       69.93       51.92     17.66 o 
  -4   1  17        0.16       -0.66     17.47 o 
  -3   1  17        1.45       -7.63     24.42 o 
  -2   1  17        5.95        9.66      8.35 o 
  -1   1  17       11.44       21.91     11.96 o 
   0   1  17        2.44        4.94     18.47 o 
   1   1  17       26.34       14.53      8.12 o 
   2   1  17       51.10       34.98     11.21 o 
  -4   2  17        2.32       -5.65     11.55 o 
  -3   2  17        0.16        3.10     10.45 o 
  -2   2  17        0.01        8.26     14.65 o 
  -1   2  17        1.71        1.27      7.93 o 
   0   2  17        2.16       14.54     10.30 o 
   1   2  17        0.75       -5.10      8.85 o 
   2   2  17        0.12       -6.59     21.57 o 
  -3   3  17       13.77       10.09     10.68 o 
  -2   3  17       22.75       23.29     15.72 o 
  -1   3  17        1.71        4.61      9.08 o 
   0   3  17        2.89        4.37      8.54 o 
   1   3  17        5.25        9.68      8.86 o 
  -1   4  17       29.92       20.41     10.28 o 
                                                 
